# Supplementary material for: Genomic and Functional Characterization of the Endophytic Bacillus siamensis Strain BACIII with Plant Growth-Promoting and Antifungal Activity
Source: Microorganisms. 2026 Jul 17;14(7):1569. doi: 10.3390/microorganisms14071569 (PMC13413643; doi:10.3390/microorganisms14071569)
Supplement: Supplementary file 1 [file microorganisms-14-01569-s001.zip]

Archive with 3 entries (3 files):
- Supplementary material S1.pdf
- Supplementary material S2.xlsx
- Supplementary Material S3.xlsx
