# Supplementary material for: Genomic and Functional Characterization of the Endophytic Bacillus siamensis Strain BACIII with Plant Growth-Promoting and Antifungal Activity
Source: Microorganisms. 2026 Jul 17;14(7):1569. doi: 10.3390/microorganisms14071569 (PMC13413643; doi:10.3390/microorganisms14071569)
Supplement: Supplementary file 1 [file microorganisms-14-01569-s001.zip › Supplementary material S2.xlsx]

## Sheet: ANIb (Average Nucleotide Identi
Assembly	Species	Strain	ANIb (%)	Aligned (%)
GCF_000262045.1	Bacillus siamensis	KCTC 13613	97.73	92.20
GCF_001662915.1	Bacillus siamensis	SRCM100169	97.71	92.25
GCF_001267695.1	Bacillus velezensis	KCTC 13012	94.30	91.03
GCF_001461825.1	Bacillus velezensis	NRRL B-41580	94.30	91.00
GCF_000835145.1	Bacillus amyloliquefaciens	KHG19	94.29	91.27
GCF_000015785.1	Bacillus velezensis	FZB42	94.28	90.69
GCF_000769555.1	Bacillus velezensis	JS25R	94.27	91.10
GCF_001461845.1	Bacillus velezensis	NRRL B-4257	94.27	91.18
GCF_000740715.1	Bacillus velezensis	NKYL29	94.25	90.11
GCF_001286945.1	Bacillus amyloliquefaciens	JRS5	94.22	90.04
GCF_000750045.1	Bacillus amyloliquefaciens	X1	94.17	90.72
GCF_000960265.2	Bacillus velezensis	KACC 13105	94.17	90.70
GCF_001461835.1	Bacillus velezensis	KACC 18228	94.17	91.75
GCF_001469675.1	Bacillus velezensis	FKM10	94.17	90.84
GCF_000283695.1	Bacillus velezensis	CAU B946	94.14	91.22
GCF_000508265.1	Bacillus amyloliquefaciens	LFB112	94.14	90.80
GCF_000319475.1	Bacillus velezensis	AS43.3	94.13	91.49
GCF_000973485.1	Bacillus velezensis	L-S60	94.13	90.93
GCF_000833005.1	Bacillus velezensis	L-H15	94.12	90.91
GCF_001440465.1	Bacillus velezensis	NBIF-003	94.11	89.74
GCF_000242855.2	Bacillus amyloliquefaciens	IT-45	94.07	90.93
GCF_001286965.1	Bacillus amyloliquefaciens	JRS8	94.05	89.15
GCF_001278635.1	Bacillus amyloliquefaciens	Bs006	94.01	90.61
GCF_000196735.1	Bacillus amyloliquefaciens	DSM 7	93.11	86.57
GCF_050473685.1	Bacillus amyloliquefaciens	NRRL B-14393	93.11	86.58
GCF_965136255.1	Bacillus amyloliquefaciens	CIP103265T	93.11	86.16
GCF_000204275.1	Bacillus amyloliquefaciens	LL3	93.06	86.86

## Sheet: ANIm (Average Nucleotide Identi
Assembly	Species	Strain	ANIm (%)	Aligned (%)
GCF_000262045.1	Bacillus siamensis	KCTC 13613	98.11	93.14
GCF_001662915.1	Bacillus siamensis	SRCM100169	98.11	93.16
GCF_000835145.1	Bacillus amyloliquefaciens	KHG19	94.59	92.57
GCF_000015785.1	Bacillus velezensis	FZB42	94.58	91.95
GCF_000769555.1	Bacillus velezensis	JS25R	94.57	92.40
GCF_000319475.1	Bacillus velezensis	AS43.3	94.56	92.12
GCF_000508265.1	Bacillus amyloliquefaciens	LFB112	94.55	91.69
GCF_001267695.1	Bacillus velezensis	KCTC 13012	94.55	92.63
GCF_001461825.1	Bacillus velezensis	NRRL B-41580	94.55	92.59
GCF_001461845.1	Bacillus velezensis	NRRL B-4257	94.55	92.66
GCF_000973485.1	Bacillus velezensis	L-S60	94.54	91.90
GCF_001469675.1	Bacillus velezensis	FKM10	94.54	91.75
GCF_000242855.2	Bacillus amyloliquefaciens	IT-45	94.53	91.71
GCF_000283695.1	Bacillus velezensis	CAU B946	94.53	92.16
GCF_000750045.1	Bacillus amyloliquefaciens	X1	94.53	91.72
GCF_000833005.1	Bacillus velezensis	L-H15	94.53	91.90
GCF_001286945.1	Bacillus amyloliquefaciens	JRS5	94.53	92.06
GCF_000740715.1	Bacillus velezensis	NKYL29	94.52	91.76
GCF_000960265.2	Bacillus velezensis	KACC 13105	94.50	91.73
GCF_001278635.1	Bacillus amyloliquefaciens	Bs006	94.50	91.69
GCF_001286965.1	Bacillus amyloliquefaciens	JRS8	94.50	91.32
GCF_001440465.1	Bacillus velezensis	NBIF-003	94.49	90.76
GCF_001461835.1	Bacillus velezensis	KACC 18228	94.48	92.94
GCF_000196735.1	Bacillus amyloliquefaciens	DSM 7	94.14	86.56
GCF_050473685.1	Bacillus amyloliquefaciens	NRRL B-14393	94.14	86.56
GCF_000204275.1	Bacillus amyloliquefaciens	LL3	94.10	86.79
GCF_965136255.1	Bacillus amyloliquefaciens	CIP103265T	94.08	86.51

## Sheet: Type Strain Genome Server
Query strain	Subject strain	dDDH (d0, in %)	C.I. (d0, in %)	dDDH (d4, in %)	C.I. (d4, in %)	dDDH (d6, in %)	C.I. (d6, in %)	G+C content difference (in %)
'Bacillus amyloliquefaciens' (GCF 000750045.1)	'Bacillus velezensis' (GCF 001440465.1)	99.9	[99.8 - 100.0]	100	[100.0 - 100.0]	100	[99.9 - 100.0]	0.08
'Bacillus siamensis KCTC 13613' (GCF 000262045.1)	Bacillus siamensis KCTC 13613	100	[100.0 - 100.0]	100	[100.0 - 100.0]	100	[100.0 - 100.0]	0
'Bacillus velezensis' (GCF 001267695.1)	'Bacillus velezensis' (GCF 001461825.1)	100	[100.0 - 100.0]	100	[100.0 - 100.0]	100	[100.0 - 100.0]	0
'Bacillus velezensis' (GCF 001461825.1)	Bacillus velezensis NRRL B-41580	100	[100.0 - 100.0]	100	[100.0 - 100.0]	100	[100.0 - 100.0]	0.01
'Bacillus amyloliquefaciens DSM 7 = ATCC 23350' (GCF 000196735.1)	Bacillus amyloliquefaciens DSM 7	100	[100.0 - 100.0]	100	[100.0 - 100.0]	100	[100.0 - 100.0]	0
'Bacillus velezensis' (GCF 000960265.2)	Bacillus methylotrophicus KACC 13105	100	[100.0 - 100.0]	100	[100.0 - 100.0]	100	[100.0 - 100.0]	0
'Bacillus velezensis' (GCF 001267695.1)	Bacillus velezensis NRRL B-41580	100	[100.0 - 100.0]	100	[100.0 - 100.0]	100	[100.0 - 100.0]	0.01
'Bacillus amyloliquefaciens' (GCF 000750045.1)	'Bacillus velezensis' (GCF 001469675.1)	100	[100.0 - 100.0]	100	[100.0 - 100.0]	100	[100.0 - 100.0]	0.01
'Bacillus velezensis' (GCF 000960265.2)	'Bacillus velezensis' (GCF 001440465.1)	100	[100.0 - 100.0]	100	[100.0 - 100.0]	100	[100.0 - 100.0]	0.02
'Bacillus velezensis' (GCF 001440465.1)	'Bacillus velezensis' (GCF 001469675.1)	99.9	[99.7 - 99.9]	100	[100.0 - 100.0]	100	[99.9 - 100.0]	0.09
'Bacillus velezensis' (GCF 001469675.1)	Bacillus methylotrophicus KACC 13105	100	[100.0 - 100.0]	100	[100.0 - 100.0]	100	[100.0 - 100.0]	0.07
'Bacillus amyloliquefaciens DSM 7 = ATCC 23350' (GCF 000196735.1)	'Bacillus amyloliquefaciens' (GCF 050473685.1)	100	[100.0 - 100.0]	100	[100.0 - 100.0]	100	[100.0 - 100.0]	0.09
'Bacillus amyloliquefaciens' (GCF 000750045.1)	'Bacillus velezensis' (GCF 000960265.2)	100	[100.0 - 100.0]	100	[100.0 - 100.0]	100	[100.0 - 100.0]	0.06
'Bacillus velezensis' (GCF 000960265.2)	'Bacillus velezensis' (GCF 001469675.1)	100	[100.0 - 100.0]	100	[100.0 - 100.0]	100	[100.0 - 100.0]	0.07
'Bacillus amyloliquefaciens' (GCF 050473685.1)	Bacillus amyloliquefaciens DSM 7	100	[100.0 - 100.0]	100	[100.0 - 100.0]	100	[100.0 - 100.0]	0.09
'Bacillus velezensis FZB42' (GCF 000015785.1)	Bacillus amyloliquefaciens subsp. plantarum FZB42	100	[100.0 - 100.0]	100	[100.0 - 100.0]	100	[100.0 - 100.0]	0
'Bacillus amyloliquefaciens' (GCF 000750045.1)	Bacillus methylotrophicus KACC 13105	100	[100.0 - 100.0]	100	[100.0 - 100.0]	100	[100.0 - 100.0]	0.06
'Bacillus velezensis' (GCF 001461835.1)	Bacillus oryzicola KACC 18228T	100	[100.0 - 100.0]	100	[100.0 - 100.0]	100	[100.0 - 100.0]	0.01
'Bacillus velezensis' (GCF 001440465.1)	Bacillus methylotrophicus KACC 13105	100	[100.0 - 100.0]	100	[100.0 - 100.0]	100	[100.0 - 100.0]	0.02
'Bacillus velezensis' (GCF 000833005.1)	'Bacillus velezensis' (GCF 000973485.1)	100	[100.0 - 100.0]	99.9	[99.8 - 99.9]	100	[100.0 - 100.0]	0
'Bacillus amyloliquefaciens' (GCF 050473685.1)	'Bacillus amyloliquefaciens' (GCF 965136255.1)	99.9	[99.8 - 100.0]	99.9	[99.8 - 99.9]	100	[99.9 - 100.0]	0.16
'Bacillus amyloliquefaciens DSM 7 = ATCC 23350' (GCF 000196735.1)	'Bacillus amyloliquefaciens' (GCF 965136255.1)	99.9	[99.8 - 100.0]	99.9	[99.8 - 99.9]	100	[99.9 - 100.0]	0.07
'Bacillus amyloliquefaciens' (GCF 965136255.1)	Bacillus amyloliquefaciens DSM 7	99.9	[99.8 - 100.0]	99.9	[99.8 - 99.9]	100	[99.9 - 100.0]	0.07
'Bacillus velezensis' (GCF 001461845.1)	Bacillus velezensis NRRL B-41580	99.4	[98.8 - 99.7]	99.4	[99.0 - 99.6]	99.7	[99.5 - 99.9]	0.01
'Bacillus velezensis' (GCF 001461825.1)	'Bacillus velezensis' (GCF 001461845.1)	99.4	[98.8 - 99.7]	99.4	[99.0 - 99.6]	99.7	[99.5 - 99.9]	0.02
'Bacillus velezensis' (GCF 001267695.1)	'Bacillus velezensis' (GCF 001461845.1)	99.4	[98.8 - 99.7]	99.4	[99.0 - 99.6]	99.7	[99.5 - 99.8]	0.02
'Bacillus velezensis' (GCF 000740715.1)	'Bacillus velezensis' (GCF 001461845.1)	99.1	[98.4 - 99.5]	96.9	[95.8 - 97.8]	99.5	[99.0 - 99.7]	0.02
'Bacillus amyloliquefaciens LL3' (GCF 000204275.1)	'Bacillus amyloliquefaciens' (GCF 965136255.1)	95.1	[92.8 - 96.7]	96.6	[95.3 - 97.5]	97	[95.6 - 98.0]	0.45
'Bacillus amyloliquefaciens LL3' (GCF 000204275.1)	'Bacillus amyloliquefaciens' (GCF 050473685.1)	95.9	[93.9 - 97.3]	96.4	[95.1 - 97.4]	97.5	[96.2 - 98.3]	0.29
'Bacillus velezensis' (GCF 000740715.1)	'Bacillus velezensis' (GCF 001267695.1)	98.4	[97.3 - 99.1]	96.4	[95.1 - 97.4]	99	[98.3 - 99.4]	0
'Bacillus amyloliquefaciens LL3' (GCF 000204275.1)	Bacillus amyloliquefaciens DSM 7	95.7	[93.6 - 97.2]	96.4	[95.1 - 97.4]	97.4	[96.1 - 98.2]	0.38
'Bacillus velezensis' (GCF 000740715.1)	'Bacillus velezensis' (GCF 001461825.1)	98.4	[97.3 - 99.1]	96.4	[95.1 - 97.4]	99	[98.3 - 99.4]	0
'Bacillus amyloliquefaciens DSM 7 = ATCC 23350' (GCF 000196735.1)	'Bacillus amyloliquefaciens LL3' (GCF 000204275.1)	95.7	[93.6 - 97.2]	96.4	[95.1 - 97.4]	97.4	[96.1 - 98.2]	0.38
'Bacillus velezensis' (GCF 000740715.1)	Bacillus velezensis NRRL B-41580	98.4	[97.3 - 99.1]	96.4	[95.1 - 97.4]	99	[98.3 - 99.4]	0.01
'Bacillus amyloliquefaciens IT-45' (GCF 000242855.2)	Bacillus ayatagriensis RMG6T	98	[96.8 - 98.8]	96.2	[94.9 - 97.2]	98.8	[98.0 - 99.2]	0
'Bacillus velezensis CAU B946' (GCF 000283695.1)	'Bacillus amyloliquefaciens LFB112' (GCF 000508265.1)	96.4	[94.5 - 97.6]	96	[94.6 - 97.0]	97.7	[96.5 - 98.5]	0.14
'Bacillus amyloliquefaciens IT-45' (GCF 000242855.2)	'Bacillus amyloliquefaciens LFB112' (GCF 000508265.1)	96.8	[95.1 - 98.0]	95.8	[94.4 - 96.9]	98	[96.9 - 98.7]	0.03
'Bacillus amyloliquefaciens LFB112' (GCF 000508265.1)	Bacillus ayatagriensis RMG6T	97.5	[95.9 - 98.4]	95.7	[94.2 - 96.8]	98.4	[97.5 - 99.0]	0.03
'Bacillus velezensis CAU B946' (GCF 000283695.1)	Bacillus ayatagriensis RMG6T	97.3	[95.7 - 98.3]	95.6	[94.1 - 96.7]	98.3	[97.3 - 98.9]	0.12
'Bacillus amyloliquefaciens' (GCF 001286965.1)	Bacillus ayatagriensis RMG6T	93.5	[90.8 - 95.4]	95.5	[93.9 - 96.6]	95.7	[94.0 - 97.0]	0.33
'Bacillus velezensis' (GCF 000973485.1)	Bacillus ayatagriensis RMG6T	98.3	[97.2 - 99.0]	95.4	[93.9 - 96.5]	98.9	[98.2 - 99.3]	0.04
'Bacillus velezensis' (GCF 000833005.1)	Bacillus ayatagriensis RMG6T	98.3	[97.1 - 99.0]	95.4	[93.9 - 96.5]	98.9	[98.1 - 99.3]	0.04
'Bacillus amyloliquefaciens IT-45' (GCF 000242855.2)	'Bacillus velezensis CAU B946' (GCF 000283695.1)	97.4	[95.9 - 98.4]	95.3	[93.8 - 96.5]	98.3	[97.3 - 98.9]	0.11
'Bacillus amyloliquefaciens IT-45' (GCF 000242855.2)	'Bacillus velezensis' (GCF 000973485.1)	98.1	[96.8 - 98.8]	95.2	[93.7 - 96.4]	98.7	[97.9 - 99.2]	0.04
'Bacillus amyloliquefaciens IT-45' (GCF 000242855.2)	'Bacillus amyloliquefaciens' (GCF 001286965.1)	92	[89.0 - 94.2]	95.2	[93.6 - 96.4]	94.7	[92.7 - 96.2]	0.33
'Bacillus velezensis CAU B946' (GCF 000283695.1)	'Bacillus amyloliquefaciens' (GCF 001286965.1)	92.8	[90.0 - 94.8]	95.1	[93.5 - 96.3]	95.2	[93.4 - 96.6]	0.22
'Bacillus amyloliquefaciens IT-45' (GCF 000242855.2)	'Bacillus velezensis' (GCF 000833005.1)	98.1	[96.8 - 98.9]	95.1	[93.5 - 96.3]	98.7	[97.9 - 99.2]	0.04
'Bacillus amyloliquefaciens LFB112' (GCF 000508265.1)	'Bacillus velezensis' (GCF 000833005.1)	97.9	[96.5 - 98.7]	95.1	[93.5 - 96.3]	98.6	[97.7 - 99.1]	0.01
'Bacillus amyloliquefaciens LFB112' (GCF 000508265.1)	'Bacillus velezensis' (GCF 000973485.1)	97.9	[96.5 - 98.7]	95.1	[93.6 - 96.3]	98.6	[97.7 - 99.1]	0.01
'Bacillus velezensis' (GCF 000833005.1)	'Bacillus amyloliquefaciens' (GCF 001286965.1)	92.8	[90.1 - 94.9]	95.1	[93.5 - 96.3]	95.3	[93.4 - 96.6]	0.37
'Bacillus velezensis' (GCF 000973485.1)	'Bacillus amyloliquefaciens' (GCF 001286965.1)	92.9	[90.1 - 94.9]	95.1	[93.6 - 96.3]	95.3	[93.4 - 96.6]	0.37
'Bacillus amyloliquefaciens LFB112' (GCF 000508265.1)	'Bacillus amyloliquefaciens' (GCF 001286965.1)	94.8	[92.4 - 96.4]	95	[93.5 - 96.3]	96.6	[95.1 - 97.7]	0.36
'Bacillus velezensis CAU B946' (GCF 000283695.1)	'Bacillus velezensis' (GCF 000973485.1)	97.2	[95.6 - 98.2]	95	[93.4 - 96.2]	98.2	[97.1 - 98.8]	0.15
'Bacillus velezensis CAU B946' (GCF 000283695.1)	'Bacillus velezensis' (GCF 000833005.1)	97.2	[95.6 - 98.2]	94.7	[93.1 - 96.0]	98.1	[97.1 - 98.8]	0.15
'Bacillus velezensis' (GCF 000740715.1)	'Bacillus velezensis' (GCF 000769555.1)	97.1	[95.4 - 98.2]	93.3	[91.4 - 94.8]	97.9	[96.8 - 98.7]	0.06
'Bacillus velezensis' (GCF 000769555.1)	'Bacillus velezensis' (GCF 001267695.1)	96.9	[95.2 - 98.0]	93.2	[91.2 - 94.7]	97.8	[96.6 - 98.6]	0.07
'Bacillus velezensis' (GCF 000769555.1)	'Bacillus velezensis' (GCF 001461845.1)	97.2	[95.5 - 98.2]	93.2	[91.2 - 94.7]	98	[96.9 - 98.7]	0.08
'Bacillus velezensis' (GCF 000769555.1)	Bacillus velezensis NRRL B-41580	96.9	[95.1 - 98.0]	93.2	[91.3 - 94.7]	97.8	[96.6 - 98.6]	0.08
'Bacillus velezensis' (GCF 000769555.1)	'Bacillus velezensis' (GCF 001461825.1)	96.9	[95.1 - 98.0]	93.2	[91.3 - 94.7]	97.8	[96.6 - 98.6]	0.06
'Bacillus velezensis' (GCF 000769555.1)	'Bacillus amyloliquefaciens' (GCF 001286945.1)	95.4	[93.1 - 96.9]	92.6	[90.6 - 94.2]	96.7	[95.2 - 97.7]	0.12
'Bacillus amyloliquefaciens' (GCF 001286945.1)	'Bacillus velezensis' (GCF 001461845.1)	96.6	[94.8 - 97.8]	92.4	[90.4 - 94.0]	97.5	[96.3 - 98.4]	0.04
'Bacillus velezensis' (GCF 000740715.1)	'Bacillus amyloliquefaciens' (GCF 001286945.1)	96.6	[94.8 - 97.8]	92.2	[90.1 - 93.8]	97.5	[96.3 - 98.4]	0.06
'Bacillus velezensis' (GCF 001267695.1)	'Bacillus amyloliquefaciens' (GCF 001286945.1)	95.9	[93.8 - 97.3]	91.5	[89.4 - 93.3]	96.9	[95.5 - 97.9]	0.05
'Bacillus amyloliquefaciens' (GCF 001286945.1)	'Bacillus velezensis' (GCF 001461825.1)	95.9	[93.9 - 97.3]	91.5	[89.4 - 93.3]	97	[95.6 - 97.9]	0.06
'Bacillus amyloliquefaciens' (GCF 001286945.1)	Bacillus velezensis NRRL B-41580	95.9	[93.9 - 97.3]	91.5	[89.4 - 93.3]	97	[95.6 - 97.9]	0.04
'Bacillus velezensis AS43.3' (GCF 000319475.1)	Bacillus amyloliquefaciens subsp. plantarum FZB42	95.7	[93.6 - 97.1]	91.4	[89.2 - 93.1]	96.8	[95.3 - 97.8]	0.11
'Bacillus velezensis FZB42' (GCF 000015785.1)	'Bacillus velezensis AS43.3' (GCF 000319475.1)	95.7	[93.6 - 97.1]	91.4	[89.2 - 93.1]	96.8	[95.3 - 97.8]	0.11
'Bacillus siamensis KCTC 13613' (GCF 000262045.1)	Bacillus vanillea XY18	96.8	[95.0 - 98.0]	91.2	[89.1 - 93.0]	97.6	[96.3 - 98.4]	0.01
'Bacillus velezensis AS43.3' (GCF 000319475.1)	'Bacillus amyloliquefaciens KHG19' (GCF 000835145.1)	95.3	[93.1 - 96.9]	90.8	[88.6 - 92.6]	96.5	[94.9 - 97.6]	0.04
'Bacillus amyloliquefaciens KHG19' (GCF 000835145.1)	Bacillus amyloliquefaciens subsp. plantarum FZB42	95.4	[93.1 - 96.9]	90.5	[88.2 - 92.4]	96.5	[94.9 - 97.6]	0.15
'Bacillus velezensis FZB42' (GCF 000015785.1)	'Bacillus amyloliquefaciens KHG19' (GCF 000835145.1)	95.4	[93.1 - 96.9]	90.5	[88.2 - 92.4]	96.5	[94.9 - 97.6]	0.15
'Bacillus siamensis' (GCF 001662915.1)	Bacillus vanillea XY18	93.5	[90.9 - 95.4]	90.4	[88.2 - 92.3]	95.2	[93.3 - 96.6]	0.51
'Bacillus siamensis' (GCF 001662915.1)	Bacillus siamensis KCTC 13613	93.6	[91.0 - 95.5]	90.4	[88.2 - 92.3]	95.3	[93.4 - 96.6]	0.52
'Bacillus siamensis KCTC 13613' (GCF 000262045.1)	'Bacillus siamensis' (GCF 001662915.1)	93.6	[91.0 - 95.5]	90.4	[88.2 - 92.3]	95.3	[93.4 - 96.6]	0.52
'Bacillus velezensis FZB42' (GCF 000015785.1)	Bacillus oryzicola KACC 18228T	95.9	[93.8 - 97.3]	89.7	[87.3 - 91.6]	96.7	[95.3 - 97.8]	0.04
'Bacillus velezensis' (GCF 001461835.1)	Bacillus amyloliquefaciens subsp. plantarum FZB42	95.9	[93.8 - 97.3]	89.7	[87.3 - 91.6]	96.7	[95.3 - 97.8]	0.03
'Bacillus velezensis FZB42' (GCF 000015785.1)	'Bacillus velezensis' (GCF 001461835.1)	95.9	[93.8 - 97.3]	89.7	[87.3 - 91.6]	96.7	[95.3 - 97.8]	0.03
'Bacillus amyloliquefaciens KHG19' (GCF 000835145.1)	Bacillus oryzicola KACC 18228T	95.6	[93.5 - 97.1]	89.2	[86.8 - 91.2]	96.5	[95.0 - 97.6]	0.19
'Bacillus amyloliquefaciens KHG19' (GCF 000835145.1)	'Bacillus velezensis' (GCF 001461835.1)	95.6	[93.5 - 97.1]	89.2	[86.8 - 91.2]	96.5	[95.0 - 97.6]	0.18
'Bacillus amyloliquefaciens KHG19' (GCF 000835145.1)	'Bacillus amyloliquefaciens' (GCF 001278635.1)	90.7	[87.5 - 93.1]	88.8	[86.4 - 90.8]	92.9	[90.5 - 94.7]	0.79
'Bacillus velezensis AS43.3' (GCF 000319475.1)	Bacillus oryzicola KACC 18228T	95.8	[93.8 - 97.3]	88.7	[86.2 - 90.7]	96.6	[95.1 - 97.7]	0.15
'Bacillus velezensis AS43.3' (GCF 000319475.1)	'Bacillus velezensis' (GCF 001461835.1)	95.8	[93.8 - 97.3]	88.7	[86.2 - 90.7]	96.6	[95.1 - 97.7]	0.14
'Bacillus velezensis AS43.3' (GCF 000319475.1)	'Bacillus amyloliquefaciens' (GCF 001278635.1)	90.8	[87.7 - 93.2]	88.5	[86.0 - 90.6]	93	[90.6 - 94.7]	0.76
'Bacillus velezensis FZB42' (GCF 000015785.1)	'Bacillus amyloliquefaciens' (GCF 001278635.1)	89.1	[85.7 - 91.7]	88.3	[85.9 - 90.4]	91.6	[89.1 - 93.6]	0.64
'Bacillus amyloliquefaciens' (GCF 001278635.1)	Bacillus amyloliquefaciens subsp. plantarum FZB42	89.1	[85.7 - 91.7]	88.3	[85.9 - 90.4]	91.6	[89.1 - 93.6]	0.64
'Bacillus amyloliquefaciens' (GCF 001278635.1)	Bacillus oryzicola KACC 18228T	89.2	[85.8 - 91.8]	87.7	[85.1 - 89.8]	91.6	[89.0 - 93.6]	0.61
'Bacillus amyloliquefaciens' (GCF 001278635.1)	'Bacillus velezensis' (GCF 001461835.1)	89.2	[85.8 - 91.8]	87.7	[85.1 - 89.8]	91.6	[89.0 - 93.6]	0.62
'Bacillus velezensis' (GCF 001267695.1)	Bacillus amyloliquefaciens subsp. plantarum FZB42	91.3	[88.3 - 93.7]	85.8	[83.1 - 88.1]	93	[90.6 - 94.8]	0.15
'Bacillus velezensis FZB42' (GCF 000015785.1)	'Bacillus velezensis' (GCF 001267695.1)	91.3	[88.3 - 93.7]	85.8	[83.2 - 88.1]	93	[90.6 - 94.8]	0.15
'Bacillus velezensis FZB42' (GCF 000015785.1)	'Bacillus velezensis' (GCF 001461825.1)	91.4	[88.3 - 93.7]	85.8	[83.2 - 88.1]	93	[90.7 - 94.8]	0.15
'Bacillus velezensis FZB42' (GCF 000015785.1)	Bacillus velezensis NRRL B-41580	91.4	[88.3 - 93.7]	85.8	[83.2 - 88.1]	93	[90.7 - 94.8]	0.16
'Bacillus velezensis' (GCF 001461825.1)	Bacillus amyloliquefaciens subsp. plantarum FZB42	91.4	[88.3 - 93.7]	85.8	[83.2 - 88.1]	93	[90.7 - 94.8]	0.15
'Bacillus velezensis FZB42' (GCF 000015785.1)	'Bacillus velezensis' (GCF 001461845.1)	91.8	[88.8 - 94.0]	85.8	[83.1 - 88.1]	93.3	[91.0 - 95.0]	0.17
'Bacillus velezensis' (GCF 000769555.1)	Bacillus amyloliquefaciens subsp. plantarum FZB42	94	[91.4 - 95.8]	85.8	[83.1 - 88.1]	94.9	[93.0 - 96.4]	0.08
'Bacillus velezensis' (GCF 001461845.1)	Bacillus amyloliquefaciens subsp. plantarum FZB42	91.8	[88.8 - 94.0]	85.8	[83.1 - 88.1]	93.3	[91.0 - 95.0]	0.17
'Bacillus velezensis FZB42' (GCF 000015785.1)	'Bacillus velezensis' (GCF 000769555.1)	94	[91.4 - 95.8]	85.8	[83.1 - 88.1]	94.9	[93.0 - 96.4]	0.08
'Bacillus amyloliquefaciens KHG19' (GCF 000835145.1)	'Bacillus velezensis' (GCF 001461845.1)	94.5	[92.0 - 96.2]	85.6	[82.9 - 87.9]	95.3	[93.4 - 96.6]	0.32
'Bacillus amyloliquefaciens KHG19' (GCF 000835145.1)	'Bacillus velezensis' (GCF 001461825.1)	94.2	[91.7 - 96.0]	85.6	[82.9 - 87.9]	95.1	[93.2 - 96.5]	0.3
'Bacillus amyloliquefaciens KHG19' (GCF 000835145.1)	Bacillus velezensis NRRL B-41580	94.2	[91.7 - 96.0]	85.6	[82.9 - 87.9]	95.1	[93.2 - 96.5]	0.31
'Bacillus amyloliquefaciens KHG19' (GCF 000835145.1)	'Bacillus amyloliquefaciens' (GCF 001286945.1)	92.1	[89.2 - 94.3]	85.6	[82.9 - 87.9]	93.5	[91.3 - 95.2]	0.35
'Bacillus velezensis FZB42' (GCF 000015785.1)	'Bacillus amyloliquefaciens' (GCF 001286945.1)	92.4	[89.5 - 94.5]	85.5	[82.8 - 87.8]	93.7	[91.5 - 95.4]	0.21
'Bacillus amyloliquefaciens' (GCF 001286945.1)	Bacillus amyloliquefaciens subsp. plantarum FZB42	92.4	[89.5 - 94.5]	85.5	[82.8 - 87.8]	93.7	[91.5 - 95.4]	0.21
'Bacillus amyloliquefaciens KHG19' (GCF 000835145.1)	'Bacillus velezensis' (GCF 001267695.1)	94.2	[91.8 - 96.0]	85.5	[82.8 - 87.9]	95.1	[93.2 - 96.5]	0.3
'Bacillus velezensis FZB42' (GCF 000015785.1)	'Bacillus velezensis' (GCF 000740715.1)	93	[90.3 - 95.0]	85.5	[82.8 - 87.8]	94.2	[92.1 - 95.8]	0.15
'Bacillus velezensis' (GCF 000740715.1)	Bacillus amyloliquefaciens subsp. plantarum FZB42	93	[90.3 - 95.0]	85.5	[82.8 - 87.8]	94.2	[92.1 - 95.8]	0.15
'Bacillus velezensis' (GCF 000769555.1)	'Bacillus amyloliquefaciens KHG19' (GCF 000835145.1)	94.7	[92.3 - 96.4]	85.5	[82.8 - 87.8]	95.4	[93.6 - 96.7]	0.23
'Bacillus velezensis' (GCF 000740715.1)	'Bacillus amyloliquefaciens KHG19' (GCF 000835145.1)	94.1	[91.5 - 95.9]	85.4	[82.8 - 87.8]	95	[93.0 - 96.4]	0.3
'Bacillus velezensis' (GCF 001469675.1)	Bacillus amyloliquefaciens subsp. plantarum FZB42	95.7	[93.5 - 97.1]	85.3	[82.6 - 87.7]	96.1	[94.5 - 97.3]	0.02
'Bacillus velezensis FZB42' (GCF 000015785.1)	'Bacillus amyloliquefaciens' (GCF 000750045.1)	95.6	[93.5 - 97.1]	85.3	[82.6 - 87.6]	96.1	[94.4 - 97.3]	0.01
'Bacillus amyloliquefaciens' (GCF 000750045.1)	Bacillus amyloliquefaciens subsp. plantarum FZB42	95.6	[93.5 - 97.1]	85.3	[82.6 - 87.6]	96.1	[94.4 - 97.3]	0.01
'Bacillus velezensis FZB42' (GCF 000015785.1)	'Bacillus velezensis' (GCF 001469675.1)	95.7	[93.5 - 97.1]	85.3	[82.6 - 87.7]	96.1	[94.5 - 97.3]	0.02
'Bacillus velezensis FZB42' (GCF 000015785.1)	Bacillus methylotrophicus KACC 13105	95.6	[93.5 - 97.1]	85.2	[82.5 - 87.6]	96.1	[94.4 - 97.3]	0.05
'Bacillus velezensis FZB42' (GCF 000015785.1)	'Bacillus velezensis' (GCF 000960265.2)	95.6	[93.5 - 97.1]	85.2	[82.5 - 87.6]	96.1	[94.4 - 97.3]	0.05
'Bacillus velezensis' (GCF 000960265.2)	Bacillus amyloliquefaciens subsp. plantarum FZB42	95.6	[93.5 - 97.1]	85.2	[82.5 - 87.5]	96.1	[94.4 - 97.3]	0.05
'Bacillus velezensis' (GCF 001440465.1)	Bacillus amyloliquefaciens subsp. plantarum FZB42	94.9	[92.6 - 96.5]	85.1	[82.4 - 87.5]	95.5	[93.7 - 96.8]	0.07
'Bacillus velezensis' (GCF 000740715.1)	Bacillus oryzicola KACC 18228T	94.6	[92.2 - 96.3]	85.1	[82.3 - 87.4]	95.3	[93.4 - 96.6]	0.11
'Bacillus amyloliquefaciens' (GCF 001286945.1)	'Bacillus velezensis' (GCF 001440465.1)	92.9	[90.1 - 94.9]	85.1	[82.4 - 87.5]	94	[91.9 - 95.6]	0.13
'Bacillus amyloliquefaciens' (GCF 001278635.1)	'Bacillus velezensis' (GCF 001461845.1)	87.9	[84.4 - 90.7]	85.1	[82.4 - 87.4]	90.2	[87.5 - 92.4]	0.48
'Bacillus velezensis FZB42' (GCF 000015785.1)	'Bacillus velezensis' (GCF 001440465.1)	94.9	[92.6 - 96.5]	85.1	[82.4 - 87.5]	95.5	[93.7 - 96.8]	0.07
'Bacillus velezensis' (GCF 000740715.1)	'Bacillus velezensis' (GCF 001461835.1)	94.6	[92.2 - 96.3]	85.1	[82.3 - 87.4]	95.3	[93.4 - 96.6]	0.12
'Bacillus amyloliquefaciens KHG19' (GCF 000835145.1)	Bacillus methylotrophicus KACC 13105	95	[92.7 - 96.6]	85	[82.2 - 87.3]	95.6	[93.8 - 96.9]	0.2
'Bacillus amyloliquefaciens' (GCF 001286945.1)	Bacillus oryzicola KACC 18228T	93.8	[91.3 - 95.7]	85	[82.3 - 87.4]	94.7	[92.8 - 96.2]	0.17
'Bacillus amyloliquefaciens KHG19' (GCF 000835145.1)	'Bacillus velezensis' (GCF 001469675.1)	95.1	[92.8 - 96.7]	85	[82.3 - 87.4]	95.7	[93.9 - 96.9]	0.13
'Bacillus amyloliquefaciens' (GCF 001286945.1)	'Bacillus velezensis' (GCF 001461835.1)	93.8	[91.3 - 95.7]	85	[82.3 - 87.4]	94.7	[92.8 - 96.2]	0.18
'Bacillus amyloliquefaciens' (GCF 000750045.1)	'Bacillus amyloliquefaciens KHG19' (GCF 000835145.1)	95	[92.7 - 96.6]	85	[82.3 - 87.4]	95.6	[93.8 - 96.9]	0.13
'Bacillus amyloliquefaciens KHG19' (GCF 000835145.1)	'Bacillus velezensis' (GCF 001440465.1)	94.3	[91.8 - 96.0]	85	[82.3 - 87.4]	95.1	[93.1 - 96.5]	0.22
'Bacillus amyloliquefaciens KHG19' (GCF 000835145.1)	'Bacillus velezensis' (GCF 000960265.2)	95	[92.7 - 96.6]	85	[82.2 - 87.3]	95.6	[93.8 - 96.9]	0.2
'Bacillus velezensis' (GCF 001461825.1)	'Bacillus velezensis' (GCF 001461835.1)	94.1	[91.6 - 95.9]	84.9	[82.2 - 87.3]	95	[93.0 - 96.4]	0.12
'Bacillus velezensis' (GCF 000740715.1)	'Bacillus amyloliquefaciens' (GCF 001278635.1)	87.8	[84.3 - 90.6]	84.9	[82.2 - 87.3]	90.1	[87.3 - 92.3]	0.5
'Bacillus velezensis' (GCF 001440465.1)	'Bacillus velezensis' (GCF 001461845.1)	94	[91.4 - 95.8]	84.9	[82.2 - 87.3]	94.8	[92.9 - 96.3]	0.1
'Bacillus amyloliquefaciens' (GCF 000750045.1)	'Bacillus amyloliquefaciens' (GCF 001286945.1)	93	[90.3 - 95.1]	84.9	[82.1 - 87.2]	94.1	[92.0 - 95.7]	0.22
'Bacillus velezensis' (GCF 001461825.1)	Bacillus oryzicola KACC 18228T	94.1	[91.6 - 95.9]	84.9	[82.2 - 87.3]	95	[93.0 - 96.4]	0.11
'Bacillus velezensis' (GCF 001461835.1)	Bacillus velezensis NRRL B-41580	94.1	[91.6 - 95.9]	84.9	[82.2 - 87.3]	95	[93.0 - 96.4]	0.13
'Bacillus velezensis' (GCF 001267695.1)	Bacillus oryzicola KACC 18228T	94.1	[91.6 - 95.9]	84.9	[82.2 - 87.3]	94.9	[93.0 - 96.3]	0.11
'Bacillus velezensis' (GCF 001267695.1)	'Bacillus velezensis' (GCF 001461835.1)	94.1	[91.6 - 95.9]	84.9	[82.2 - 87.3]	94.9	[93.0 - 96.3]	0.12
'Bacillus amyloliquefaciens' (GCF 001286945.1)	'Bacillus velezensis' (GCF 001469675.1)	93.1	[90.3 - 95.1]	84.9	[82.1 - 87.3]	94.2	[92.0 - 95.7]	0.23
'Bacillus amyloliquefaciens' (GCF 001278635.1)	Bacillus velezensis NRRL B-41580	87.8	[84.3 - 90.6]	84.8	[82.0 - 87.1]	90.1	[87.4 - 92.3]	0.48
'Bacillus velezensis' (GCF 000769555.1)	Bacillus oryzicola KACC 18228T	95.6	[93.4 - 97.1]	84.8	[82.0 - 87.1]	96	[94.3 - 97.2]	0.05
'Bacillus amyloliquefaciens' (GCF 001278635.1)	'Bacillus velezensis' (GCF 001461825.1)	87.8	[84.3 - 90.6]	84.8	[82.0 - 87.1]	90.1	[87.4 - 92.3]	0.5
'Bacillus velezensis' (GCF 000740715.1)	'Bacillus velezensis' (GCF 001440465.1)	93.9	[91.3 - 95.7]	84.8	[82.1 - 87.2]	94.7	[92.7 - 96.2]	0.08
'Bacillus velezensis' (GCF 001267695.1)	'Bacillus velezensis' (GCF 001440465.1)	93.5	[90.8 - 95.4]	84.8	[82.1 - 87.2]	94.5	[92.4 - 96.0]	0.08
'Bacillus velezensis' (GCF 000769555.1)	'Bacillus velezensis' (GCF 001461835.1)	95.6	[93.4 - 97.1]	84.8	[82.0 - 87.1]	96	[94.3 - 97.2]	0.06
'Bacillus amyloliquefaciens' (GCF 001286945.1)	Bacillus methylotrophicus KACC 13105	93	[90.3 - 95.0]	84.8	[82.1 - 87.2]	94.1	[92.0 - 95.7]	0.16
'Bacillus velezensis' (GCF 000740715.1)	'Bacillus velezensis' (GCF 001469675.1)	93.8	[91.2 - 95.6]	84.8	[82.0 - 87.1]	94.7	[92.7 - 96.1]	0.17
'Bacillus velezensis' (GCF 000960265.2)	'Bacillus amyloliquefaciens' (GCF 001286945.1)	93	[90.3 - 95.0]	84.8	[82.1 - 87.2]	94.1	[92.0 - 95.7]	0.16
'Bacillus velezensis' (GCF 001440465.1)	Bacillus velezensis NRRL B-41580	93.6	[90.9 - 95.5]	84.8	[82.1 - 87.2]	94.5	[92.5 - 96.0]	0.09
'Bacillus velezensis' (GCF 001440465.1)	'Bacillus velezensis' (GCF 001461825.1)	93.6	[90.9 - 95.5]	84.8	[82.1 - 87.2]	94.5	[92.5 - 96.0]	0.08
'Bacillus velezensis' (GCF 000769555.1)	'Bacillus amyloliquefaciens' (GCF 001278635.1)	88.6	[85.2 - 91.3]	84.8	[82.1 - 87.2]	90.7	[88.1 - 92.9]	0.56
'Bacillus velezensis' (GCF 000740715.1)	Bacillus methylotrophicus KACC 13105	93.9	[91.3 - 95.7]	84.7	[82.0 - 87.1]	94.7	[92.7 - 96.2]	0.1
'Bacillus velezensis AS43.3' (GCF 000319475.1)	'Bacillus velezensis' (GCF 000769555.1)	93.6	[91.0 - 95.5]	84.7	[82.0 - 87.1]	94.5	[92.5 - 96.0]	0.2
'Bacillus velezensis' (GCF 000740715.1)	'Bacillus velezensis' (GCF 000960265.2)	93.9	[91.3 - 95.7]	84.7	[82.0 - 87.1]	94.7	[92.7 - 96.2]	0.1
'Bacillus velezensis AS43.3' (GCF 000319475.1)	'Bacillus velezensis' (GCF 001440465.1)	94.4	[91.9 - 96.1]	84.7	[82.0 - 87.1]	95.1	[93.2 - 96.5]	0.18
'Bacillus velezensis' (GCF 000740715.1)	'Bacillus amyloliquefaciens' (GCF 000750045.1)	93.8	[91.2 - 95.6]	84.7	[82.0 - 87.1]	94.7	[92.7 - 96.1]	0.16
'Bacillus velezensis' (GCF 001267695.1)	'Bacillus amyloliquefaciens' (GCF 001278635.1)	87.8	[84.3 - 90.6]	84.7	[82.0 - 87.1]	90.1	[87.3 - 92.3]	0.49
'Bacillus velezensis' (GCF 001461845.1)	Bacillus oryzicola KACC 18228T	94.8	[92.4 - 96.4]	84.6	[81.9 - 87.0]	95.4	[93.5 - 96.7]	0.13
'Bacillus amyloliquefaciens' (GCF 000750045.1)	'Bacillus velezensis' (GCF 001461845.1)	94.1	[91.6 - 95.9]	84.6	[81.8 - 87.0]	94.9	[92.9 - 96.3]	0.18
'Bacillus velezensis AS43.3' (GCF 000319475.1)	'Bacillus velezensis' (GCF 000740715.1)	92.3	[89.4 - 94.5]	84.6	[81.9 - 87.0]	93.5	[91.3 - 95.2]	0.26
'Bacillus amyloliquefaciens' (GCF 001278635.1)	'Bacillus amyloliquefaciens' (GCF 001286945.1)	89.3	[86.0 - 91.9]	84.6	[81.8 - 87.0]	91.2	[88.6 - 93.3]	0.44
'Bacillus velezensis' (GCF 000769555.1)	'Bacillus velezensis' (GCF 001440465.1)	94.1	[91.6 - 95.9]	84.6	[81.9 - 87.0]	94.9	[92.9 - 96.3]	0.01
'Bacillus velezensis AS43.3' (GCF 000319475.1)	Bacillus velezensis NRRL B-41580	91.8	[88.8 - 94.0]	84.6	[81.9 - 87.0]	93.1	[90.8 - 94.9]	0.27
'Bacillus velezensis AS43.3' (GCF 000319475.1)	'Bacillus velezensis' (GCF 001461825.1)	91.8	[88.8 - 94.0]	84.6	[81.9 - 87.0]	93.1	[90.8 - 94.9]	0.26
'Bacillus velezensis' (GCF 001461835.1)	'Bacillus velezensis' (GCF 001461845.1)	94.8	[92.4 - 96.4]	84.6	[81.9 - 87.0]	95.4	[93.5 - 96.7]	0.14
'Bacillus velezensis' (GCF 001461845.1)	'Bacillus velezensis' (GCF 001469675.1)	94	[91.5 - 95.8]	84.6	[81.8 - 87.0]	94.8	[92.8 - 96.3]	0.19
'Bacillus velezensis AS43.3' (GCF 000319475.1)	'Bacillus velezensis' (GCF 001267695.1)	91.7	[88.8 - 94.0]	84.6	[81.9 - 87.0]	93.1	[90.8 - 94.9]	0.26
'Bacillus velezensis' (GCF 001440465.1)	Bacillus oryzicola KACC 18228T	95.5	[93.3 - 97.0]	84.5	[81.7 - 86.9]	95.9	[94.1 - 97.1]	0.03
'Bacillus velezensis' (GCF 001461825.1)	Bacillus methylotrophicus KACC 13105	93.7	[91.1 - 95.6]	84.5	[81.7 - 86.9]	94.6	[92.6 - 96.1]	0.1
'Bacillus velezensis' (GCF 000960265.2)	Bacillus velezensis NRRL B-41580	93.7	[91.1 - 95.6]	84.5	[81.7 - 86.9]	94.6	[92.6 - 96.1]	0.11
'Bacillus velezensis' (GCF 001440465.1)	'Bacillus velezensis' (GCF 001461835.1)	95.5	[93.3 - 97.0]	84.5	[81.7 - 86.9]	95.9	[94.1 - 97.1]	0.04
'Bacillus velezensis' (GCF 000960265.2)	'Bacillus velezensis' (GCF 001461845.1)	94.2	[91.7 - 96.0]	84.5	[81.8 - 86.9]	94.9	[93.0 - 96.3]	0.12
'Bacillus velezensis AS43.3' (GCF 000319475.1)	'Bacillus amyloliquefaciens' (GCF 000750045.1)	95.3	[93.0 - 96.8]	84.5	[81.8 - 86.9]	95.7	[94.0 - 97.0]	0.1
'Bacillus velezensis' (GCF 001461825.1)	'Bacillus velezensis' (GCF 001469675.1)	93.8	[91.2 - 95.6]	84.5	[81.7 - 86.9]	94.6	[92.6 - 96.1]	0.17
'Bacillus amyloliquefaciens' (GCF 000750045.1)	Bacillus velezensis NRRL B-41580	93.8	[91.2 - 95.6]	84.5	[81.7 - 86.9]	94.6	[92.6 - 96.1]	0.18
'Bacillus amyloliquefaciens' (GCF 000750045.1)	'Bacillus velezensis' (GCF 001267695.1)	93.7	[91.1 - 95.6]	84.5	[81.7 - 86.9]	94.6	[92.6 - 96.1]	0.17
'Bacillus velezensis AS43.3' (GCF 000319475.1)	'Bacillus velezensis' (GCF 001469675.1)	95.3	[93.1 - 96.8]	84.5	[81.8 - 86.9]	95.8	[94.0 - 97.0]	0.09
'Bacillus velezensis' (GCF 001267695.1)	Bacillus methylotrophicus KACC 13105	93.7	[91.1 - 95.6]	84.5	[81.7 - 86.9]	94.6	[92.5 - 96.1]	0.1
'Bacillus velezensis' (GCF 000960265.2)	'Bacillus velezensis' (GCF 001461825.1)	93.7	[91.1 - 95.6]	84.5	[81.7 - 86.9]	94.6	[92.6 - 96.1]	0.1
'Bacillus velezensis' (GCF 000960265.2)	'Bacillus velezensis' (GCF 001267695.1)	93.7	[91.1 - 95.6]	84.5	[81.7 - 86.9]	94.6	[92.5 - 96.1]	0.1
'Bacillus velezensis' (GCF 001461845.1)	Bacillus methylotrophicus KACC 13105	94.2	[91.7 - 96.0]	84.5	[81.8 - 86.9]	94.9	[93.0 - 96.3]	0.12
'Bacillus velezensis' (GCF 001469675.1)	Bacillus velezensis NRRL B-41580	93.8	[91.2 - 95.6]	84.5	[81.7 - 86.9]	94.6	[92.6 - 96.1]	0.19
'Bacillus amyloliquefaciens' (GCF 000750045.1)	'Bacillus velezensis' (GCF 001461825.1)	93.8	[91.2 - 95.6]	84.5	[81.7 - 86.9]	94.6	[92.6 - 96.1]	0.16
'Bacillus amyloliquefaciens' (GCF 000750045.1)	'Bacillus velezensis' (GCF 000769555.1)	94.8	[92.4 - 96.4]	84.4	[81.6 - 86.8]	95.4	[93.5 - 96.7]	0.1
'Bacillus velezensis AS43.3' (GCF 000319475.1)	'Bacillus velezensis' (GCF 001461845.1)	92.5	[89.6 - 94.6]	84.4	[81.7 - 86.8]	93.6	[91.4 - 95.3]	0.28
'Bacillus velezensis' (GCF 001267695.1)	'Bacillus velezensis' (GCF 001469675.1)	93.8	[91.1 - 95.6]	84.4	[81.7 - 86.9]	94.6	[92.6 - 96.1]	0.17
'Bacillus velezensis AS43.3' (GCF 000319475.1)	Bacillus methylotrophicus KACC 13105	95.3	[93.0 - 96.8]	84.4	[81.7 - 86.8]	95.7	[94.0 - 97.0]	0.16
'Bacillus velezensis' (GCF 000769555.1)	'Bacillus velezensis' (GCF 001469675.1)	94.8	[92.5 - 96.5]	84.4	[81.7 - 86.8]	95.4	[93.5 - 96.7]	0.11
'Bacillus velezensis AS43.3' (GCF 000319475.1)	'Bacillus velezensis' (GCF 000960265.2)	95.3	[93.0 - 96.8]	84.4	[81.7 - 86.8]	95.7	[94.0 - 97.0]	0.16
'Bacillus velezensis' (GCF 000769555.1)	Bacillus methylotrophicus KACC 13105	94.8	[92.4 - 96.4]	84.3	[81.5 - 86.7]	95.3	[93.5 - 96.7]	0.04
'Bacillus velezensis AS43.3' (GCF 000319475.1)	'Bacillus amyloliquefaciens' (GCF 001286945.1)	91.7	[88.7 - 93.9]	84.3	[81.6 - 86.8]	93	[90.7 - 94.8]	0.32
'Bacillus velezensis' (GCF 000769555.1)	'Bacillus velezensis' (GCF 000960265.2)	94.8	[92.4 - 96.4]	84.3	[81.5 - 86.7]	95.3	[93.5 - 96.7]	0.04
'Bacillus velezensis' (GCF 001469675.1)	Bacillus oryzicola KACC 18228T	95.6	[93.5 - 97.1]	84.1	[81.3 - 86.5]	96	[94.3 - 97.2]	0.06
'Bacillus amyloliquefaciens' (GCF 000750045.1)	'Bacillus velezensis' (GCF 001461835.1)	95.6	[93.5 - 97.1]	84.1	[81.4 - 86.6]	96	[94.3 - 97.2]	0.04
'Bacillus amyloliquefaciens' (GCF 000750045.1)	Bacillus oryzicola KACC 18228T	95.6	[93.5 - 97.1]	84.1	[81.4 - 86.6]	96	[94.3 - 97.2]	0.05
'Bacillus velezensis' (GCF 001461835.1)	Bacillus methylotrophicus KACC 13105	95.6	[93.5 - 97.1]	84.1	[81.4 - 86.6]	95.9	[94.2 - 97.2]	0.02
'Bacillus velezensis' (GCF 000960265.2)	Bacillus oryzicola KACC 18228T	95.6	[93.5 - 97.1]	84.1	[81.4 - 86.6]	95.9	[94.2 - 97.2]	0.01
'Bacillus velezensis' (GCF 000960265.2)	'Bacillus velezensis' (GCF 001461835.1)	95.6	[93.5 - 97.1]	84.1	[81.4 - 86.6]	95.9	[94.2 - 97.2]	0.02
'Bacillus velezensis' (GCF 001461835.1)	'Bacillus velezensis' (GCF 001469675.1)	95.6	[93.5 - 97.1]	84.1	[81.3 - 86.5]	96	[94.3 - 97.2]	0.05
'Bacillus amyloliquefaciens' (GCF 001278635.1)	'Bacillus velezensis' (GCF 001440465.1)	89.4	[86.1 - 92.0]	83.8	[81.0 - 86.2]	91.2	[88.6 - 93.2]	0.57
'Bacillus amyloliquefaciens' (GCF 001278635.1)	'Bacillus velezensis' (GCF 001469675.1)	89.6	[86.3 - 92.2]	83.7	[80.9 - 86.1]	91.3	[88.7 - 93.3]	0.67
'Bacillus amyloliquefaciens' (GCF 000750045.1)	'Bacillus amyloliquefaciens' (GCF 001278635.1)	89.6	[86.3 - 92.2]	83.7	[80.9 - 86.1]	91.3	[88.7 - 93.3]	0.66
'Bacillus velezensis' (GCF 000960265.2)	'Bacillus amyloliquefaciens' (GCF 001278635.1)	89.6	[86.3 - 92.2]	83.6	[80.8 - 86.1]	91.3	[88.7 - 93.3]	0.6
'Bacillus amyloliquefaciens' (GCF 001278635.1)	Bacillus methylotrophicus KACC 13105	89.6	[86.3 - 92.2]	83.6	[80.8 - 86.1]	91.3	[88.7 - 93.3]	0.6
'Bacillus sp BACIII'	'Bacillus siamensis KCTC 13613' (GCF 000262045.1)	93.8	[91.2 - 95.7]	83.2	[80.4 - 85.7]	94.5	[92.4 - 96.0]	0.03
'Bacillus sp BACIII'	Bacillus siamensis KCTC 13613	93.8	[91.2 - 95.7]	83.2	[80.4 - 85.7]	94.5	[92.4 - 96.0]	0.03
'Bacillus sp BACIII'	'Bacillus siamensis' (GCF 001662915.1)	90.2	[86.9 - 92.7]	83	[80.2 - 85.5]	91.7	[89.1 - 93.6]	0.55
'Bacillus sp BACIII'	Bacillus vanillea XY18	94.1	[91.6 - 95.9]	82.9	[80.1 - 85.4]	94.7	[92.7 - 96.1]	0.04
'Bacillus amyloliquefaciens LFB112' (GCF 000508265.1)	'Bacillus amyloliquefaciens KHG19' (GCF 000835145.1)	93.7	[91.0 - 95.6]	80.8	[77.9 - 83.4]	94	[91.9 - 95.6]	0.03
'Bacillus amyloliquefaciens KHG19' (GCF 000835145.1)	Bacillus ayatagriensis RMG6T	95.6	[93.5 - 97.1]	80.6	[77.7 - 83.3]	95.5	[93.7 - 96.8]	0
'Bacillus amyloliquefaciens IT-45' (GCF 000242855.2)	'Bacillus velezensis' (GCF 000769555.1)	93	[90.3 - 95.0]	80.6	[77.7 - 83.2]	93.5	[91.3 - 95.2]	0.23
'Bacillus velezensis CAU B946' (GCF 000283695.1)	'Bacillus amyloliquefaciens KHG19' (GCF 000835145.1)	93	[90.3 - 95.1]	80.6	[77.7 - 83.3]	93.5	[91.3 - 95.2]	0.12
'Bacillus amyloliquefaciens IT-45' (GCF 000242855.2)	'Bacillus amyloliquefaciens KHG19' (GCF 000835145.1)	94.4	[91.9 - 96.1]	80.6	[77.7 - 83.2]	94.5	[92.5 - 96.0]	0
'Bacillus amyloliquefaciens IT-45' (GCF 000242855.2)	Bacillus amyloliquefaciens subsp. plantarum FZB42	93.8	[91.2 - 95.7]	80.5	[77.6 - 83.1]	94.1	[92.0 - 95.7]	0.14
'Bacillus velezensis FZB42' (GCF 000015785.1)	'Bacillus amyloliquefaciens IT-45' (GCF 000242855.2)	93.8	[91.2 - 95.7]	80.5	[77.6 - 83.1]	94.1	[92.0 - 95.7]	0.14
'Bacillus amyloliquefaciens IT-45' (GCF 000242855.2)	Bacillus oryzicola KACC 18228T	94.6	[92.3 - 96.3]	80.4	[77.5 - 83.0]	94.7	[92.8 - 96.2]	0.18
'Bacillus amyloliquefaciens IT-45' (GCF 000242855.2)	'Bacillus velezensis' (GCF 001461835.1)	94.6	[92.3 - 96.3]	80.4	[77.5 - 83.0]	94.7	[92.8 - 96.2]	0.17
'Bacillus amyloliquefaciens KHG19' (GCF 000835145.1)	'Bacillus velezensis' (GCF 000973485.1)	94.5	[92.1 - 96.3]	80.4	[77.5 - 83.0]	94.7	[92.7 - 96.1]	0.04
'Bacillus amyloliquefaciens LFB112' (GCF 000508265.1)	'Bacillus velezensis' (GCF 001461845.1)	92.2	[89.3 - 94.3]	80.4	[77.4 - 83.0]	92.8	[90.5 - 94.6]	0.34
'Bacillus velezensis' (GCF 000833005.1)	'Bacillus amyloliquefaciens KHG19' (GCF 000835145.1)	94.5	[92.1 - 96.2]	80.4	[77.5 - 83.0]	94.6	[92.6 - 96.1]	0.03
'Bacillus amyloliquefaciens LFB112' (GCF 000508265.1)	'Bacillus velezensis' (GCF 000740715.1)	91.8	[88.8 - 94.0]	80.4	[77.5 - 83.0]	92.5	[90.1 - 94.4]	0.32
'Bacillus amyloliquefaciens KHG19' (GCF 000835145.1)	'Bacillus amyloliquefaciens' (GCF 001286965.1)	90.5	[87.3 - 92.9]	80.4	[77.5 - 83.0]	91.5	[89.0 - 93.5]	0.34
'Bacillus velezensis FZB42' (GCF 000015785.1)	'Bacillus velezensis' (GCF 000973485.1)	94.5	[92.1 - 96.2]	80.3	[77.3 - 82.9]	94.6	[92.6 - 96.1]	0.19
'Bacillus velezensis FZB42' (GCF 000015785.1)	'Bacillus amyloliquefaciens LFB112' (GCF 000508265.1)	93.3	[90.6 - 95.3]	80.3	[77.4 - 83.0]	93.7	[91.5 - 95.4]	0.17
'Bacillus amyloliquefaciens' (GCF 001286965.1)	'Bacillus velezensis' (GCF 001461825.1)	90.3	[87.1 - 92.8]	80.3	[77.3 - 82.9]	91.4	[88.8 - 93.4]	0.04
'Bacillus velezensis' (GCF 000740715.1)	Bacillus ayatagriensis RMG6T	93.7	[91.1 - 95.6]	80.3	[77.4 - 82.9]	94	[91.8 - 95.6]	0.29
'Bacillus amyloliquefaciens' (GCF 001286965.1)	Bacillus velezensis NRRL B-41580	90.3	[87.1 - 92.8]	80.3	[77.3 - 82.9]	91.4	[88.8 - 93.4]	0.03
'Bacillus amyloliquefaciens LFB112' (GCF 000508265.1)	Bacillus amyloliquefaciens subsp. plantarum FZB42	93.3	[90.6 - 95.3]	80.3	[77.4 - 82.9]	93.7	[91.5 - 95.4]	0.17
'Bacillus velezensis' (GCF 000973485.1)	Bacillus amyloliquefaciens subsp. plantarum FZB42	94.5	[92.1 - 96.2]	80.3	[77.3 - 82.9]	94.6	[92.6 - 96.1]	0.19
'Bacillus amyloliquefaciens LFB112' (GCF 000508265.1)	'Bacillus velezensis' (GCF 000769555.1)	93.1	[90.3 - 95.1]	80.3	[77.4 - 82.9]	93.5	[91.3 - 95.2]	0.26
'Bacillus amyloliquefaciens' (GCF 001286945.1)	Bacillus ayatagriensis RMG6T	92.8	[90.0 - 94.8]	80.3	[77.4 - 82.9]	93.3	[91.0 - 95.0]	0.35
'Bacillus velezensis FZB42' (GCF 000015785.1)	Bacillus ayatagriensis RMG6T	95	[92.7 - 96.6]	80.3	[77.4 - 83.0]	95	[93.1 - 96.4]	0.15
'Bacillus velezensis' (GCF 000833005.1)	Bacillus amyloliquefaciens subsp. plantarum FZB42	94.5	[92.0 - 96.2]	80.2	[77.3 - 82.8]	94.6	[92.6 - 96.1]	0.18
'Bacillus amyloliquefaciens' (GCF 001286965.1)	Bacillus amyloliquefaciens subsp. plantarum FZB42	89.4	[86.0 - 92.0]	80.2	[77.3 - 82.8]	90.6	[87.9 - 92.7]	0.19
'Bacillus velezensis FZB42' (GCF 000015785.1)	'Bacillus velezensis CAU B946' (GCF 000283695.1)	93.3	[90.6 - 95.3]	80.2	[77.3 - 82.9]	93.7	[91.5 - 95.3]	0.03
'Bacillus velezensis' (GCF 000973485.1)	Bacillus oryzicola KACC 18228T	96.2	[94.3 - 97.5]	80.2	[77.3 - 82.9]	95.9	[94.2 - 97.2]	0.22
'Bacillus velezensis' (GCF 000769555.1)	Bacillus ayatagriensis RMG6T	94.9	[92.6 - 96.5]	80.2	[77.3 - 82.9]	94.9	[93.0 - 96.3]	0.23
'Bacillus velezensis FZB42' (GCF 000015785.1)	'Bacillus amyloliquefaciens' (GCF 001286965.1)	89.4	[86.0 - 92.0]	80.2	[77.3 - 82.8]	90.6	[87.9 - 92.7]	0.19
'Bacillus velezensis' (GCF 001461845.1)	Bacillus ayatagriensis RMG6T	94.4	[91.9 - 96.1]	80.2	[77.2 - 82.8]	94.5	[92.5 - 96.0]	0.32
'Bacillus velezensis CAU B946' (GCF 000283695.1)	Bacillus amyloliquefaciens subsp. plantarum FZB42	93.3	[90.6 - 95.3]	80.2	[77.3 - 82.9]	93.7	[91.5 - 95.3]	0.03
'Bacillus velezensis' (GCF 001267695.1)	'Bacillus amyloliquefaciens' (GCF 001286965.1)	90.3	[87.1 - 92.8]	80.2	[77.3 - 82.9]	91.3	[88.7 - 93.4]	0.04
'Bacillus velezensis' (GCF 000973485.1)	'Bacillus velezensis' (GCF 001461835.1)	96.2	[94.3 - 97.5]	80.2	[77.3 - 82.9]	95.9	[94.2 - 97.2]	0.21
'Bacillus velezensis FZB42' (GCF 000015785.1)	'Bacillus velezensis' (GCF 000833005.1)	94.5	[92.0 - 96.2]	80.2	[77.3 - 82.9]	94.6	[92.6 - 96.1]	0.18
'Bacillus velezensis' (GCF 000740715.1)	'Bacillus amyloliquefaciens' (GCF 001286965.1)	87.9	[84.4 - 90.7]	80.2	[77.3 - 82.8]	89.4	[86.6 - 91.7]	0.04
'Bacillus amyloliquefaciens IT-45' (GCF 000242855.2)	'Bacillus velezensis AS43.3' (GCF 000319475.1)	95.4	[93.2 - 96.9]	80.1	[77.2 - 82.7]	95.3	[93.4 - 96.7]	0.03
'Bacillus velezensis' (GCF 001440465.1)	Bacillus ayatagriensis RMG6T	95.6	[93.5 - 97.1]	80.1	[77.1 - 82.7]	95.5	[93.6 - 96.8]	0.22
'Bacillus velezensis' (GCF 001461825.1)	Bacillus ayatagriensis RMG6T	93.9	[91.3 - 95.7]	80.1	[77.2 - 82.8]	94.1	[92.0 - 95.7]	0.29
'Bacillus velezensis' (GCF 000973485.1)	'Bacillus velezensis' (GCF 001440465.1)	94.9	[92.6 - 96.5]	80.1	[77.2 - 82.7]	94.9	[92.9 - 96.3]	0.26
'Bacillus amyloliquefaciens LFB112' (GCF 000508265.1)	'Bacillus velezensis' (GCF 001440465.1)	94.4	[91.9 - 96.1]	80.1	[77.1 - 82.7]	94.5	[92.4 - 96.0]	0.25
'Bacillus velezensis' (GCF 001267695.1)	Bacillus ayatagriensis RMG6T	93.8	[91.2 - 95.7]	80.1	[77.2 - 82.7]	94.1	[91.9 - 95.7]	0.3
'Bacillus amyloliquefaciens LFB112' (GCF 000508265.1)	'Bacillus velezensis' (GCF 001461825.1)	92.6	[89.8 - 94.7]	80.1	[77.2 - 82.8]	93.1	[90.8 - 94.9]	0.32
'Bacillus amyloliquefaciens LFB112' (GCF 000508265.1)	'Bacillus amyloliquefaciens' (GCF 001286945.1)	94.3	[91.8 - 96.1]	80.1	[77.2 - 82.7]	94.4	[92.4 - 96.0]	0.38
'Bacillus velezensis' (GCF 000833005.1)	Bacillus oryzicola KACC 18228T	96.2	[94.2 - 97.5]	80.1	[77.2 - 82.8]	95.9	[94.2 - 97.1]	0.22
'Bacillus amyloliquefaciens LFB112' (GCF 000508265.1)	Bacillus velezensis NRRL B-41580	92.6	[89.8 - 94.7]	80.1	[77.2 - 82.8]	93.1	[90.8 - 94.9]	0.34
'Bacillus amyloliquefaciens' (GCF 001278635.1)	Bacillus ayatagriensis RMG6T	89.3	[86.0 - 91.9]	80.1	[77.2 - 82.7]	90.5	[87.9 - 92.7]	0.79
'Bacillus amyloliquefaciens' (GCF 001286945.1)	'Bacillus amyloliquefaciens' (GCF 001286965.1)	91.3	[88.3 - 93.6]	80.1	[77.1 - 82.7]	92.1	[89.7 - 94.0]	0.02
'Bacillus velezensis AS43.3' (GCF 000319475.1)	'Bacillus amyloliquefaciens LFB112' (GCF 000508265.1)	94.2	[91.7 - 96.0]	80.1	[77.2 - 82.8]	94.4	[92.3 - 95.9]	0.06
'Bacillus velezensis' (GCF 000833005.1)	'Bacillus velezensis' (GCF 001461835.1)	96.2	[94.2 - 97.5]	80.1	[77.2 - 82.8]	95.9	[94.2 - 97.1]	0.21
'Bacillus amyloliquefaciens LFB112' (GCF 000508265.1)	'Bacillus velezensis' (GCF 001267695.1)	92.6	[89.8 - 94.7]	80.1	[77.1 - 82.7]	93.1	[90.8 - 94.9]	0.33
'Bacillus amyloliquefaciens' (GCF 001286965.1)	'Bacillus velezensis' (GCF 001461845.1)	88	[84.5 - 90.8]	80.1	[77.2 - 82.8]	89.5	[86.7 - 91.8]	0.02
'Bacillus velezensis CAU B946' (GCF 000283695.1)	'Bacillus velezensis' (GCF 000769555.1)	92.8	[90.0 - 94.8]	80.1	[77.2 - 82.7]	93.2	[91.0 - 95.0]	0.12
'Bacillus velezensis' (GCF 000833005.1)	'Bacillus velezensis' (GCF 001440465.1)	94.8	[92.5 - 96.5]	80.1	[77.1 - 82.7]	94.8	[92.9 - 96.3]	0.25
'Bacillus amyloliquefaciens IT-45' (GCF 000242855.2)	'Bacillus velezensis' (GCF 001469675.1)	94.9	[92.5 - 96.5]	80	[77.1 - 82.7]	94.9	[92.9 - 96.3]	0.12
'Bacillus amyloliquefaciens IT-45' (GCF 000242855.2)	'Bacillus velezensis' (GCF 001440465.1)	93.9	[91.3 - 95.8]	80	[77.1 - 82.7]	94.1	[92.0 - 95.7]	0.22
'Bacillus amyloliquefaciens LFB112' (GCF 000508265.1)	Bacillus oryzicola KACC 18228T	94.7	[92.3 - 96.3]	80	[77.0 - 82.6]	94.7	[92.7 - 96.2]	0.21
'Bacillus velezensis AS43.3' (GCF 000319475.1)	'Bacillus amyloliquefaciens' (GCF 001286965.1)	90	[86.7 - 92.5]	80	[77.1 - 82.7]	91	[88.4 - 93.1]	0.3
'Bacillus velezensis' (GCF 000769555.1)	'Bacillus amyloliquefaciens' (GCF 001286965.1)	88.4	[85.0 - 91.2]	80	[77.1 - 82.7]	89.8	[87.1 - 92.1]	0.1
'Bacillus amyloliquefaciens LFB112' (GCF 000508265.1)	'Bacillus velezensis' (GCF 001461835.1)	94.7	[92.3 - 96.3]	80	[77.0 - 82.6]	94.7	[92.7 - 96.2]	0.2
'Bacillus velezensis' (GCF 000973485.1)	'Bacillus velezensis' (GCF 001469675.1)	95.7	[93.6 - 97.2]	80	[77.1 - 82.6]	95.5	[93.7 - 96.8]	0.16
'Bacillus velezensis' (GCF 001461835.1)	Bacillus ayatagriensis RMG6T	96.4	[94.5 - 97.7]	80	[77.1 - 82.7]	96.1	[94.4 - 97.3]	0.17
'Bacillus amyloliquefaciens IT-45' (GCF 000242855.2)	'Bacillus amyloliquefaciens' (GCF 000750045.1)	94.8	[92.5 - 96.5]	80	[77.1 - 82.6]	94.8	[92.9 - 96.3]	0.13
'Bacillus amyloliquefaciens IT-45' (GCF 000242855.2)	'Bacillus velezensis' (GCF 001267695.1)	93	[90.2 - 95.0]	79.9	[77.0 - 82.5]	93.4	[91.1 - 95.1]	0.3
'Bacillus amyloliquefaciens' (GCF 001286965.1)	'Bacillus velezensis' (GCF 001440465.1)	90.2	[87.0 - 92.7]	79.9	[77.0 - 82.6]	91.2	[88.6 - 93.2]	0.12
'Bacillus velezensis' (GCF 000973485.1)	'Bacillus amyloliquefaciens' (GCF 001286945.1)	92.9	[90.2 - 95.0]	79.9	[76.9 - 82.5]	93.3	[91.1 - 95.1]	0.39
'Bacillus amyloliquefaciens IT-45' (GCF 000242855.2)	'Bacillus velezensis' (GCF 001461825.1)	93	[90.2 - 95.0]	79.9	[77.0 - 82.6]	93.4	[91.1 - 95.1]	0.29
'Bacillus velezensis' (GCF 000833005.1)	'Bacillus amyloliquefaciens' (GCF 001286945.1)	92.9	[90.2 - 95.0]	79.9	[76.9 - 82.5]	93.3	[91.1 - 95.1]	0.39
'Bacillus amyloliquefaciens' (GCF 000750045.1)	'Bacillus velezensis' (GCF 000833005.1)	95.7	[93.5 - 97.1]	79.9	[77.0 - 82.6]	95.5	[93.6 - 96.8]	0.17
'Bacillus amyloliquefaciens' (GCF 000750045.1)	'Bacillus velezensis' (GCF 000973485.1)	95.7	[93.6 - 97.2]	79.9	[77.0 - 82.6]	95.5	[93.7 - 96.8]	0.17
'Bacillus amyloliquefaciens IT-45' (GCF 000242855.2)	'Bacillus velezensis' (GCF 000960265.2)	94.8	[92.5 - 96.5]	79.9	[77.0 - 82.5]	94.8	[92.8 - 96.2]	0.19
'Bacillus amyloliquefaciens IT-45' (GCF 000242855.2)	Bacillus methylotrophicus KACC 13105	94.8	[92.5 - 96.5]	79.9	[77.0 - 82.5]	94.8	[92.8 - 96.2]	0.19
'Bacillus amyloliquefaciens LFB112' (GCF 000508265.1)	'Bacillus amyloliquefaciens' (GCF 000750045.1)	95.3	[93.1 - 96.9]	79.9	[77.0 - 82.6]	95.2	[93.3 - 96.6]	0.16
'Bacillus velezensis AS43.3' (GCF 000319475.1)	Bacillus ayatagriensis RMG6T	96	[94.0 - 97.4]	79.9	[77.0 - 82.5]	95.7	[94.0 - 97.0]	0.03
'Bacillus amyloliquefaciens LFB112' (GCF 000508265.1)	'Bacillus velezensis' (GCF 001469675.1)	95.4	[93.2 - 96.9]	79.9	[77.0 - 82.6]	95.2	[93.4 - 96.6]	0.15
'Bacillus amyloliquefaciens IT-45' (GCF 000242855.2)	'Bacillus amyloliquefaciens' (GCF 001278635.1)	89.3	[86.0 - 91.9]	79.9	[77.0 - 82.6]	90.5	[87.8 - 92.7]	0.79
'Bacillus amyloliquefaciens' (GCF 001286965.1)	Bacillus oryzicola KACC 18228T	89.9	[86.7 - 92.4]	79.9	[77.0 - 82.5]	91	[88.4 - 93.1]	0.15
'Bacillus amyloliquefaciens' (GCF 001286965.1)	'Bacillus velezensis' (GCF 001461835.1)	89.9	[86.7 - 92.4]	79.9	[77.0 - 82.5]	91	[88.4 - 93.1]	0.16
'Bacillus amyloliquefaciens IT-45' (GCF 000242855.2)	Bacillus velezensis NRRL B-41580	93	[90.2 - 95.0]	79.9	[77.0 - 82.6]	93.4	[91.1 - 95.1]	0.31
'Bacillus velezensis' (GCF 000833005.1)	'Bacillus velezensis' (GCF 001469675.1)	95.7	[93.6 - 97.1]	79.9	[77.0 - 82.6]	95.5	[93.7 - 96.8]	0.16
'Bacillus amyloliquefaciens LFB112' (GCF 000508265.1)	'Bacillus velezensis' (GCF 000960265.2)	95.3	[93.1 - 96.9]	79.8	[76.9 - 82.5]	95.2	[93.3 - 96.6]	0.22
'Bacillus velezensis' (GCF 000833005.1)	'Bacillus velezensis' (GCF 000960265.2)	95.6	[93.5 - 97.1]	79.8	[76.9 - 82.5]	95.4	[93.6 - 96.8]	0.23
'Bacillus velezensis CAU B946' (GCF 000283695.1)	'Bacillus velezensis' (GCF 001461825.1)	92.3	[89.4 - 94.5]	79.8	[76.8 - 82.4]	92.8	[90.5 - 94.6]	0.18
'Bacillus velezensis' (GCF 000973485.1)	Bacillus methylotrophicus KACC 13105	95.7	[93.6 - 97.1]	79.8	[76.9 - 82.5]	95.5	[93.7 - 96.8]	0.23
'Bacillus velezensis' (GCF 000769555.1)	'Bacillus velezensis' (GCF 000973485.1)	94.5	[92.1 - 96.2]	79.8	[76.8 - 82.4]	94.5	[92.5 - 96.0]	0.27
'Bacillus amyloliquefaciens LFB112' (GCF 000508265.1)	'Bacillus amyloliquefaciens' (GCF 001278635.1)	91.3	[88.2 - 93.6]	79.8	[76.8 - 82.4]	92	[89.6 - 94.0]	0.82
'Bacillus velezensis CAU B946' (GCF 000283695.1)	'Bacillus velezensis AS43.3' (GCF 000319475.1)	95.2	[92.9 - 96.7]	79.8	[76.9 - 82.5]	95.1	[93.1 - 96.5]	0.08
'Bacillus velezensis' (GCF 000769555.1)	'Bacillus velezensis' (GCF 000833005.1)	94.5	[92.0 - 96.2]	79.8	[76.9 - 82.5]	94.5	[92.5 - 96.0]	0.27
'Bacillus velezensis' (GCF 000833005.1)	Bacillus methylotrophicus KACC 13105	95.6	[93.5 - 97.1]	79.8	[76.9 - 82.5]	95.4	[93.6 - 96.8]	0.23
'Bacillus velezensis CAU B946' (GCF 000283695.1)	'Bacillus velezensis' (GCF 001440465.1)	92.7	[89.9 - 94.8]	79.8	[76.9 - 82.5]	93.2	[90.9 - 94.9]	0.1
'Bacillus velezensis CAU B946' (GCF 000283695.1)	Bacillus velezensis NRRL B-41580	92.3	[89.4 - 94.5]	79.8	[76.8 - 82.4]	92.8	[90.5 - 94.6]	0.19
'Bacillus amyloliquefaciens LFB112' (GCF 000508265.1)	Bacillus methylotrophicus KACC 13105	95.3	[93.1 - 96.9]	79.8	[76.9 - 82.5]	95.2	[93.3 - 96.6]	0.22
'Bacillus velezensis' (GCF 000960265.2)	'Bacillus velezensis' (GCF 000973485.1)	95.7	[93.6 - 97.1]	79.8	[76.9 - 82.5]	95.5	[93.7 - 96.8]	0.23
'Bacillus amyloliquefaciens' (GCF 001286965.1)	Bacillus methylotrophicus KACC 13105	90.4	[87.2 - 92.8]	79.7	[76.8 - 82.4]	91.3	[88.7 - 93.3]	0.14
'Bacillus velezensis CAU B946' (GCF 000283695.1)	'Bacillus amyloliquefaciens' (GCF 000750045.1)	93.7	[91.1 - 95.6]	79.7	[76.8 - 82.3]	93.9	[91.8 - 95.6]	0.02
'Bacillus velezensis' (GCF 000960265.2)	'Bacillus amyloliquefaciens' (GCF 001286965.1)	90.4	[87.2 - 92.8]	79.7	[76.8 - 82.4]	91.3	[88.7 - 93.3]	0.14
'Bacillus velezensis CAU B946' (GCF 000283695.1)	'Bacillus velezensis' (GCF 001267695.1)	92.3	[89.4 - 94.5]	79.7	[76.7 - 82.3]	92.8	[90.5 - 94.6]	0.18
'Bacillus amyloliquefaciens' (GCF 000750045.1)	'Bacillus amyloliquefaciens' (GCF 001286965.1)	90.3	[87.1 - 92.8]	79.7	[76.8 - 82.4]	91.3	[88.7 - 93.3]	0.2
'Bacillus amyloliquefaciens IT-45' (GCF 000242855.2)	'Bacillus velezensis' (GCF 001461845.1)	93.1	[90.4 - 95.1]	79.7	[76.7 - 82.3]	93.4	[91.2 - 95.1]	0.31
'Bacillus amyloliquefaciens' (GCF 000750045.1)	Bacillus ayatagriensis RMG6T	95.9	[93.8 - 97.3]	79.7	[76.8 - 82.4]	95.6	[93.8 - 96.9]	0.13
'Bacillus velezensis' (GCF 000960265.2)	Bacillus ayatagriensis RMG6T	95.8	[93.8 - 97.2]	79.7	[76.8 - 82.4]	95.6	[93.8 - 96.9]	0.19
'Bacillus velezensis CAU B946' (GCF 000283695.1)	Bacillus oryzicola KACC 18228T	94.3	[91.8 - 96.0]	79.7	[76.8 - 82.4]	94.3	[92.3 - 95.9]	0.07
'Bacillus velezensis CAU B946' (GCF 000283695.1)	'Bacillus velezensis' (GCF 001469675.1)	93.8	[91.2 - 95.7]	79.7	[76.8 - 82.4]	94	[91.8 - 95.6]	0.01
'Bacillus velezensis CAU B946' (GCF 000283695.1)	'Bacillus velezensis' (GCF 001461835.1)	94.3	[91.8 - 96.0]	79.7	[76.8 - 82.4]	94.3	[92.3 - 95.9]	0.06
'Bacillus velezensis' (GCF 001469675.1)	Bacillus ayatagriensis RMG6T	95.9	[93.8 - 97.3]	79.7	[76.8 - 82.4]	95.6	[93.8 - 96.9]	0.12
'Bacillus amyloliquefaciens' (GCF 001286965.1)	'Bacillus velezensis' (GCF 001469675.1)	90.3	[87.1 - 92.8]	79.7	[76.8 - 82.4]	91.3	[88.7 - 93.3]	0.21
'Bacillus velezensis' (GCF 000740715.1)	'Bacillus velezensis' (GCF 000833005.1)	93.7	[91.1 - 95.6]	79.6	[76.7 - 82.3]	93.9	[91.7 - 95.5]	0.33
'Bacillus velezensis' (GCF 000833005.1)	Bacillus velezensis NRRL B-41580	93.9	[91.3 - 95.8]	79.6	[76.7 - 82.3]	94.1	[91.9 - 95.6]	0.35
'Bacillus velezensis' (GCF 000973485.1)	Bacillus velezensis NRRL B-41580	93.9	[91.4 - 95.8]	79.6	[76.7 - 82.3]	94.1	[91.9 - 95.7]	0.35
'Bacillus velezensis' (GCF 000833005.1)	'Bacillus velezensis' (GCF 001267695.1)	93.9	[91.3 - 95.7]	79.6	[76.6 - 82.2]	94	[91.9 - 95.6]	0.33
'Bacillus velezensis' (GCF 000740715.1)	'Bacillus velezensis' (GCF 000973485.1)	93.7	[91.1 - 95.6]	79.6	[76.7 - 82.3]	93.9	[91.8 - 95.5]	0.33
'Bacillus velezensis' (GCF 000973485.1)	'Bacillus velezensis' (GCF 001461825.1)	93.9	[91.4 - 95.8]	79.6	[76.7 - 82.3]	94.1	[91.9 - 95.7]	0.33
'Bacillus velezensis' (GCF 000973485.1)	'Bacillus velezensis' (GCF 001267695.1)	93.9	[91.3 - 95.8]	79.6	[76.7 - 82.3]	94.1	[91.9 - 95.6]	0.34
'Bacillus velezensis' (GCF 000973485.1)	'Bacillus amyloliquefaciens' (GCF 001278635.1)	89.9	[86.6 - 92.4]	79.6	[76.6 - 82.2]	90.9	[88.3 - 93.0]	0.83
'Bacillus amyloliquefaciens IT-45' (GCF 000242855.2)	'Bacillus velezensis' (GCF 000740715.1)	93.1	[90.3 - 95.1]	79.6	[76.7 - 82.3]	93.4	[91.2 - 95.1]	0.29
'Bacillus velezensis' (GCF 000833005.1)	'Bacillus velezensis' (GCF 001461825.1)	93.9	[91.3 - 95.8]	79.6	[76.7 - 82.3]	94.1	[91.9 - 95.6]	0.33
'Bacillus velezensis CAU B946' (GCF 000283695.1)	'Bacillus velezensis' (GCF 000740715.1)	92.2	[89.3 - 94.4]	79.6	[76.7 - 82.3]	92.7	[90.4 - 94.6]	0.18
'Bacillus velezensis' (GCF 000833005.1)	'Bacillus velezensis' (GCF 001461845.1)	93.8	[91.3 - 95.7]	79.6	[76.7 - 82.3]	94	[91.9 - 95.6]	0.35
'Bacillus velezensis AS43.3' (GCF 000319475.1)	'Bacillus velezensis' (GCF 000973485.1)	95.6	[93.4 - 97.0]	79.6	[76.7 - 82.3]	95.3	[93.5 - 96.7]	0.07
'Bacillus velezensis AS43.3' (GCF 000319475.1)	'Bacillus velezensis' (GCF 000833005.1)	95.5	[93.3 - 97.0]	79.6	[76.6 - 82.2]	95.3	[93.4 - 96.7]	0.07
'Bacillus velezensis CAU B946' (GCF 000283695.1)	'Bacillus velezensis' (GCF 001461845.1)	92.2	[89.3 - 94.3]	79.5	[76.6 - 82.2]	92.7	[90.3 - 94.5]	0.2
'Bacillus velezensis' (GCF 000973485.1)	'Bacillus velezensis' (GCF 001461845.1)	93.9	[91.3 - 95.7]	79.5	[76.5 - 82.1]	94	[91.9 - 95.6]	0.35
'Bacillus velezensis CAU B946' (GCF 000283695.1)	'Bacillus velezensis' (GCF 000960265.2)	93.7	[91.1 - 95.6]	79.5	[76.6 - 82.2]	93.9	[91.8 - 95.5]	0.08
'Bacillus amyloliquefaciens IT-45' (GCF 000242855.2)	'Bacillus amyloliquefaciens' (GCF 001286945.1)	92.6	[89.7 - 94.7]	79.5	[76.6 - 82.2]	93	[90.7 - 94.8]	0.35
'Bacillus velezensis' (GCF 000833005.1)	'Bacillus amyloliquefaciens' (GCF 001278635.1)	89.8	[86.6 - 92.4]	79.5	[76.6 - 82.2]	90.9	[88.2 - 93.0]	0.83
'Bacillus velezensis CAU B946' (GCF 000283695.1)	Bacillus methylotrophicus KACC 13105	93.7	[91.1 - 95.6]	79.5	[76.6 - 82.2]	93.9	[91.8 - 95.5]	0.08
'Bacillus amyloliquefaciens' (GCF 001278635.1)	'Bacillus amyloliquefaciens' (GCF 001286965.1)	88.4	[85.0 - 91.2]	79.4	[76.4 - 82.0]	89.7	[86.9 - 92.0]	0.46
'Bacillus velezensis CAU B946' (GCF 000283695.1)	'Bacillus amyloliquefaciens' (GCF 001278635.1)	89.7	[86.4 - 92.3]	79.3	[76.3 - 82.0]	90.7	[88.1 - 92.8]	0.68
'Bacillus velezensis CAU B946' (GCF 000283695.1)	'Bacillus amyloliquefaciens' (GCF 001286945.1)	91.8	[88.9 - 94.1]	79.2	[76.3 - 81.9]	92.4	[90.0 - 94.3]	0.24
'Bacillus sp BACIII'	'Bacillus amyloliquefaciens KHG19' (GCF 000835145.1)	91.2	[88.2 - 93.6]	57.7	[54.9 - 60.4]	87.5	[84.4 - 89.9]	0.26
'Bacillus sp BACIII'	'Bacillus velezensis FZB42' (GCF 000015785.1)	90.8	[87.7 - 93.2]	57.6	[54.9 - 60.4]	87	[84.0 - 89.6]	0.11
'Bacillus sp BACIII'	Bacillus amyloliquefaciens subsp. plantarum FZB42	90.8	[87.7 - 93.2]	57.6	[54.9 - 60.4]	87	[84.0 - 89.6]	0.11
'Bacillus sp BACIII'	'Bacillus velezensis' (GCF 001461845.1)	89.3	[86.0 - 91.9]	57.3	[54.5 - 60.1]	85.7	[82.6 - 88.4]	0.06
'Bacillus sp BACIII'	'Bacillus amyloliquefaciens LFB112' (GCF 000508265.1)	90.1	[86.9 - 92.6]	57.3	[54.5 - 60.0]	86.4	[83.3 - 89.0]	0.29
'Bacillus sp BACIII'	'Bacillus velezensis' (GCF 000740715.1)	88.8	[85.4 - 91.5]	57.3	[54.5 - 60.0]	85.2	[82.0 - 87.9]	0.04
'Bacillus sp BACIII'	'Bacillus velezensis' (GCF 000769555.1)	89.6	[86.3 - 92.2]	57.3	[54.6 - 60.1]	86	[82.8 - 88.6]	0.03
'Bacillus sp BACIII'	'Bacillus velezensis' (GCF 001267695.1)	88.7	[85.3 - 91.4]	57.2	[54.5 - 60.0]	85.1	[82.0 - 87.8]	0.04
'Bacillus sp BACIII'	'Bacillus amyloliquefaciens IT-45' (GCF 000242855.2)	90.3	[87.0 - 92.7]	57.2	[54.5 - 60.0]	86.5	[83.4 - 89.1]	0.26
'Bacillus sp BACIII'	'Bacillus velezensis' (GCF 001461825.1)	88.7	[85.3 - 91.4]	57.2	[54.5 - 60.0]	85.2	[82.0 - 87.9]	0.04
'Bacillus sp BACIII'	Bacillus velezensis NRRL B-41580	88.7	[85.3 - 91.4]	57.2	[54.5 - 60.0]	85.2	[82.0 - 87.9]	0.05
'Bacillus amyloliquefaciens LFB112' (GCF 000508265.1)	Bacillus siamensis KCTC 13613	89.4	[86.1 - 92.0]	57.1	[54.3 - 59.8]	85.7	[82.6 - 88.4]	0.32
'Bacillus sp BACIII'	'Bacillus velezensis AS43.3' (GCF 000319475.1)	90.9	[87.8 - 93.3]	57.1	[54.3 - 59.8]	87	[83.9 - 89.5]	0.22
'Bacillus sp BACIII'	'Bacillus velezensis CAU B946' (GCF 000283695.1)	89.4	[86.1 - 92.0]	57.1	[54.4 - 59.9]	85.7	[82.6 - 88.4]	0.14
'Bacillus siamensis KCTC 13613' (GCF 000262045.1)	'Bacillus amyloliquefaciens KHG19' (GCF 000835145.1)	89.9	[86.6 - 92.4]	57.1	[54.3 - 59.8]	86.1	[83.0 - 88.7]	0.29
'Bacillus siamensis KCTC 13613' (GCF 000262045.1)	'Bacillus amyloliquefaciens LFB112' (GCF 000508265.1)	89.4	[86.1 - 92.0]	57.1	[54.3 - 59.8]	85.7	[82.6 - 88.4]	0.32
'Bacillus amyloliquefaciens LFB112' (GCF 000508265.1)	'Bacillus siamensis' (GCF 001662915.1)	87.3	[83.7 - 90.1]	57.1	[54.3 - 59.8]	83.9	[80.7 - 86.7]	0.83
'Bacillus sp BACIII'	'Bacillus amyloliquefaciens' (GCF 001286945.1)	87.8	[84.3 - 90.6]	57.1	[54.3 - 59.9]	84.4	[81.2 - 87.2]	0.09
'Bacillus amyloliquefaciens KHG19' (GCF 000835145.1)	Bacillus siamensis KCTC 13613	89.9	[86.6 - 92.4]	57.1	[54.3 - 59.8]	86.1	[83.0 - 88.7]	0.29
'Bacillus amyloliquefaciens IT-45' (GCF 000242855.2)	Bacillus siamensis KCTC 13613	89.3	[85.9 - 91.9]	57	[54.2 - 59.7]	85.6	[82.4 - 88.2]	0.28
'Bacillus amyloliquefaciens KHG19' (GCF 000835145.1)	Bacillus vanillea XY18	88.8	[85.4 - 91.5]	57	[54.2 - 59.8]	85.2	[82.0 - 87.9]	0.3
'Bacillus sp BACIII'	'Bacillus amyloliquefaciens' (GCF 000750045.1)	90.6	[87.4 - 93.0]	57	[54.2 - 59.7]	86.7	[83.6 - 89.2]	0.13
'Bacillus amyloliquefaciens IT-45' (GCF 000242855.2)	'Bacillus siamensis KCTC 13613' (GCF 000262045.1)	89.3	[85.9 - 91.9]	57	[54.2 - 59.7]	85.6	[82.4 - 88.2]	0.28
'Bacillus sp BACIII'	'Bacillus velezensis' (GCF 001469675.1)	90.6	[87.4 - 93.0]	57	[54.2 - 59.7]	86.7	[83.6 - 89.3]	0.14
'Bacillus sp BACIII'	'Bacillus velezensis' (GCF 000973485.1)	91.3	[88.2 - 93.6]	57	[54.2 - 59.7]	87.3	[84.3 - 89.8]	0.3
'Bacillus sp BACIII'	'Bacillus velezensis' (GCF 000833005.1)	91.2	[88.2 - 93.6]	57	[54.2 - 59.7]	87.2	[84.2 - 89.8]	0.3
'Bacillus siamensis KCTC 13613' (GCF 000262045.1)	'Bacillus velezensis' (GCF 001461845.1)	86.2	[82.6 - 89.2]	56.9	[54.1 - 59.7]	83	[79.7 - 85.8]	0.03
'Bacillus amyloliquefaciens LFB112' (GCF 000508265.1)	Bacillus vanillea XY18	88.5	[85.0 - 91.2]	56.9	[54.1 - 59.6]	84.9	[81.7 - 87.6]	0.33
'Bacillus sp BACIII'	'Bacillus amyloliquefaciens' (GCF 001286965.1)	85.3	[81.6 - 88.3]	56.9	[54.1 - 59.6]	82.2	[78.9 - 85.1]	0.08
'Bacillus velezensis' (GCF 001461845.1)	Bacillus siamensis KCTC 13613	86.2	[82.6 - 89.2]	56.9	[54.1 - 59.7]	83	[79.7 - 85.8]	0.03
'Bacillus velezensis AS43.3' (GCF 000319475.1)	Bacillus vanillea XY18	91.1	[88.0 - 93.4]	56.9	[54.1 - 59.6]	87.1	[84.1 - 89.6]	0.27
'Bacillus amyloliquefaciens KHG19' (GCF 000835145.1)	'Bacillus siamensis' (GCF 001662915.1)	84.9	[81.2 - 88.0]	56.9	[54.1 - 59.6]	81.9	[78.6 - 84.8]	0.81
'Bacillus velezensis CAU B946' (GCF 000283695.1)	Bacillus vanillea XY18	87.8	[84.3 - 90.6]	56.8	[54.1 - 59.6]	84.3	[81.1 - 87.1]	0.18
'Bacillus sp BACIII'	Bacillus ayatagriensis RMG6T	92.3	[89.4 - 94.5]	56.8	[54.1 - 59.6]	88.1	[85.2 - 90.6]	0.26
'Bacillus sp BACIII'	Bacillus methylotrophicus KACC 13105	90.5	[87.3 - 93.0]	56.8	[54.0 - 59.5]	86.6	[83.5 - 89.1]	0.06
'Bacillus amyloliquefaciens' (GCF 001286965.1)	Bacillus vanillea XY18	84.1	[80.3 - 87.3]	56.8	[54.0 - 59.5]	81.2	[77.8 - 84.1]	0.04
'Bacillus velezensis FZB42' (GCF 000015785.1)	'Bacillus siamensis KCTC 13613' (GCF 000262045.1)	89	[85.6 - 91.6]	56.8	[54.0 - 59.5]	85.3	[82.1 - 88.0]	0.14
'Bacillus amyloliquefaciens IT-45' (GCF 000242855.2)	'Bacillus siamensis' (GCF 001662915.1)	84.6	[80.9 - 87.7]	56.8	[54.0 - 59.5]	81.6	[78.2 - 84.5]	0.8
'Bacillus sp BACIII'	'Bacillus velezensis' (GCF 001440465.1)	89.6	[86.3 - 92.2]	56.8	[54.0 - 59.5]	85.8	[82.7 - 88.5]	0.04
'Bacillus velezensis' (GCF 000769555.1)	Bacillus siamensis KCTC 13613	87.7	[84.2 - 90.5]	56.8	[54.0 - 59.5]	84.2	[80.9 - 87.0]	0.06
'Bacillus velezensis FZB42' (GCF 000015785.1)	Bacillus siamensis KCTC 13613	89	[85.6 - 91.6]	56.8	[54.0 - 59.5]	85.3	[82.1 - 88.0]	0.14
'Bacillus siamensis KCTC 13613' (GCF 000262045.1)	'Bacillus velezensis AS43.3' (GCF 000319475.1)	89.6	[86.3 - 92.2]	56.8	[54.0 - 59.5]	85.8	[82.6 - 88.4]	0.25
'Bacillus siamensis KCTC 13613' (GCF 000262045.1)	'Bacillus velezensis' (GCF 000769555.1)	87.7	[84.2 - 90.5]	56.8	[54.0 - 59.5]	84.2	[80.9 - 87.0]	0.06
'Bacillus velezensis' (GCF 000833005.1)	Bacillus siamensis KCTC 13613	90	[86.7 - 92.5]	56.8	[54.0 - 59.5]	86.1	[83.0 - 88.7]	0.32
'Bacillus velezensis' (GCF 001461845.1)	Bacillus vanillea XY18	86.5	[82.9 - 89.5]	56.8	[54.1 - 59.6]	83.2	[79.9 - 86.1]	0.02
'Bacillus amyloliquefaciens' (GCF 001286965.1)	'Bacillus siamensis' (GCF 001662915.1)	82.8	[79.0 - 86.1]	56.8	[54.1 - 59.6]	80.1	[76.7 - 83.2]	0.47
'Bacillus sp BACIII'	'Bacillus amyloliquefaciens' (GCF 001278635.1)	84.3	[80.5 - 87.4]	56.8	[54.1 - 59.6]	81.3	[78.0 - 84.3]	0.53
'Bacillus siamensis KCTC 13613' (GCF 000262045.1)	'Bacillus velezensis CAU B946' (GCF 000283695.1)	88.9	[85.5 - 91.5]	56.8	[54.0 - 59.5]	85.2	[82.0 - 87.9]	0.17
'Bacillus amyloliquefaciens IT-45' (GCF 000242855.2)	Bacillus vanillea XY18	88.3	[84.9 - 91.1]	56.8	[54.1 - 59.6]	84.7	[81.5 - 87.5]	0.3
'Bacillus velezensis AS43.3' (GCF 000319475.1)	Bacillus siamensis KCTC 13613	89.6	[86.3 - 92.2]	56.8	[54.0 - 59.5]	85.8	[82.6 - 88.4]	0.25
'Bacillus siamensis KCTC 13613' (GCF 000262045.1)	'Bacillus velezensis' (GCF 000973485.1)	90	[86.8 - 92.6]	56.8	[54.0 - 59.5]	86.2	[83.0 - 88.8]	0.33
'Bacillus siamensis KCTC 13613' (GCF 000262045.1)	Bacillus ayatagriensis RMG6T	90.8	[87.6 - 93.2]	56.8	[54.0 - 59.5]	86.8	[83.7 - 89.3]	0.29
'Bacillus sp BACIII'	'Bacillus velezensis' (GCF 000960265.2)	90.5	[87.3 - 93.0]	56.8	[54.0 - 59.5]	86.6	[83.5 - 89.1]	0.06
'Bacillus siamensis KCTC 13613' (GCF 000262045.1)	Bacillus amyloliquefaciens subsp. plantarum FZB42	89	[85.6 - 91.6]	56.8	[54.0 - 59.5]	85.3	[82.1 - 88.0]	0.14
'Bacillus velezensis' (GCF 000973485.1)	Bacillus siamensis KCTC 13613	90	[86.8 - 92.6]	56.8	[54.0 - 59.5]	86.2	[83.0 - 88.8]	0.33
'Bacillus amyloliquefaciens' (GCF 001286965.1)	Bacillus siamensis KCTC 13613	86.5	[82.9 - 89.4]	56.8	[54.1 - 59.6]	83.2	[79.9 - 86.0]	0.05
'Bacillus siamensis KCTC 13613' (GCF 000262045.1)	'Bacillus amyloliquefaciens' (GCF 001286965.1)	86.5	[82.9 - 89.4]	56.8	[54.1 - 59.6]	83.2	[79.9 - 86.0]	0.05
'Bacillus velezensis CAU B946' (GCF 000283695.1)	Bacillus siamensis KCTC 13613	88.9	[85.5 - 91.5]	56.8	[54.0 - 59.5]	85.2	[82.0 - 87.9]	0.17
'Bacillus velezensis FZB42' (GCF 000015785.1)	Bacillus vanillea XY18	88	[84.5 - 90.8]	56.8	[54.1 - 59.6]	84.5	[81.2 - 87.2]	0.15
'Bacillus siamensis KCTC 13613' (GCF 000262045.1)	'Bacillus velezensis' (GCF 000833005.1)	90	[86.7 - 92.5]	56.8	[54.0 - 59.5]	86.1	[83.0 - 88.7]	0.32
'Bacillus velezensis' (GCF 001469675.1)	Bacillus siamensis KCTC 13613	90.1	[86.8 - 92.6]	56.7	[53.9 - 59.4]	86.2	[83.1 - 88.8]	0.16
'Bacillus siamensis KCTC 13613' (GCF 000262045.1)	'Bacillus velezensis' (GCF 001461825.1)	86	[82.4 - 89.0]	56.7	[53.9 - 59.4]	82.8	[79.4 - 85.6]	0.01
'Bacillus siamensis' (GCF 001662915.1)	Bacillus ayatagriensis RMG6T	86.4	[82.8 - 89.4]	56.7	[53.9 - 59.4]	83.1	[79.8 - 85.9]	0.81
'Bacillus siamensis KCTC 13613' (GCF 000262045.1)	'Bacillus velezensis' (GCF 001469675.1)	90.1	[86.8 - 92.6]	56.7	[53.9 - 59.4]	86.2	[83.1 - 88.8]	0.16
'Bacillus siamensis KCTC 13613' (GCF 000262045.1)	Bacillus velezensis NRRL B-41580	86	[82.4 - 89.0]	56.7	[53.9 - 59.4]	82.8	[79.4 - 85.6]	0.02
'Bacillus siamensis KCTC 13613' (GCF 000262045.1)	'Bacillus velezensis' (GCF 001267695.1)	86	[82.3 - 89.0]	56.7	[53.9 - 59.4]	82.7	[79.4 - 85.6]	0.01
'Bacillus velezensis' (GCF 000833005.1)	'Bacillus siamensis' (GCF 001662915.1)	85.9	[82.2 - 88.9]	56.7	[53.9 - 59.4]	82.6	[79.3 - 85.5]	0.84
'Bacillus velezensis' (GCF 001461825.1)	Bacillus siamensis KCTC 13613	86	[82.4 - 89.0]	56.7	[53.9 - 59.4]	82.8	[79.4 - 85.6]	0.01
'Bacillus velezensis AS43.3' (GCF 000319475.1)	'Bacillus siamensis' (GCF 001662915.1)	85.9	[82.2 - 88.9]	56.7	[53.9 - 59.4]	82.6	[79.3 - 85.5]	0.77
'Bacillus siamensis' (GCF 001662915.1)	Bacillus amyloliquefaciens subsp. plantarum FZB42	85	[81.3 - 88.1]	56.7	[54.0 - 59.4]	81.9	[78.6 - 84.9]	0.66
'Bacillus velezensis' (GCF 000973485.1)	'Bacillus siamensis' (GCF 001662915.1)	85.9	[82.3 - 88.9]	56.7	[53.9 - 59.4]	82.7	[79.3 - 85.5]	0.84
'Bacillus velezensis FZB42' (GCF 000015785.1)	'Bacillus siamensis' (GCF 001662915.1)	85	[81.3 - 88.1]	56.7	[54.0 - 59.5]	81.9	[78.6 - 84.9]	0.66
'Bacillus velezensis' (GCF 001267695.1)	Bacillus siamensis KCTC 13613	86	[82.3 - 89.0]	56.7	[53.9 - 59.4]	82.7	[79.4 - 85.6]	0.01
'Bacillus velezensis CAU B946' (GCF 000283695.1)	'Bacillus siamensis' (GCF 001662915.1)	84.2	[80.4 - 87.4]	56.7	[53.9 - 59.4]	81.2	[77.9 - 84.2]	0.69
'Bacillus velezensis' (GCF 001469675.1)	Bacillus vanillea XY18	89.7	[86.4 - 92.2]	56.6	[53.8 - 59.3]	85.8	[82.6 - 88.4]	0.18
'Bacillus siamensis KCTC 13613' (GCF 000262045.1)	'Bacillus velezensis' (GCF 000740715.1)	86.5	[82.9 - 89.4]	56.6	[53.8 - 59.3]	83.1	[79.8 - 85.9]	0.01
'Bacillus velezensis' (GCF 001267695.1)	Bacillus vanillea XY18	85.6	[81.9 - 88.6]	56.6	[53.9 - 59.4]	82.4	[79.0 - 85.3]	0
'Bacillus sp BACIII'	'Bacillus velezensis' (GCF 001461835.1)	91.9	[89.0 - 94.1]	56.6	[53.9 - 59.4]	87.7	[84.7 - 90.2]	0.08
'Bacillus amyloliquefaciens' (GCF 001286945.1)	'Bacillus siamensis' (GCF 001662915.1)	84.2	[80.5 - 87.4]	56.6	[53.8 - 59.3]	81.2	[77.9 - 84.2]	0.45
'Bacillus siamensis KCTC 13613' (GCF 000262045.1)	Bacillus methylotrophicus KACC 13105	90	[86.8 - 92.5]	56.6	[53.8 - 59.3]	86.1	[82.9 - 88.7]	0.09
'Bacillus velezensis' (GCF 000769555.1)	Bacillus vanillea XY18	87.5	[84.0 - 90.3]	56.6	[53.9 - 59.4]	84	[80.7 - 86.8]	0.07
'Bacillus velezensis' (GCF 001461845.1)	'Bacillus siamensis' (GCF 001662915.1)	82.2	[78.4 - 85.5]	56.6	[53.8 - 59.3]	79.6	[76.1 - 82.6]	0.49
'Bacillus velezensis' (GCF 000960265.2)	Bacillus siamensis KCTC 13613	90	[86.8 - 92.5]	56.6	[53.8 - 59.3]	86.1	[82.9 - 88.7]	0.09
'Bacillus velezensis' (GCF 000740715.1)	Bacillus siamensis KCTC 13613	86.5	[82.9 - 89.4]	56.6	[53.8 - 59.3]	83.1	[79.8 - 85.9]	0.01
'Bacillus velezensis' (GCF 000973485.1)	Bacillus vanillea XY18	89.9	[86.7 - 92.5]	56.6	[53.9 - 59.4]	86	[82.9 - 88.7]	0.34
'Bacillus velezensis' (GCF 000740715.1)	Bacillus vanillea XY18	86.2	[82.6 - 89.2]	56.6	[53.9 - 59.3]	82.9	[79.6 - 85.8]	0.01
'Bacillus amyloliquefaciens' (GCF 000750045.1)	Bacillus siamensis KCTC 13613	90.1	[86.8 - 92.6]	56.6	[53.9 - 59.4]	86.1	[83.0 - 88.8]	0.15
'Bacillus velezensis' (GCF 001461825.1)	Bacillus vanillea XY18	85.7	[82.0 - 88.7]	56.6	[53.9 - 59.4]	82.4	[79.1 - 85.3]	0
'Bacillus velezensis' (GCF 000833005.1)	Bacillus vanillea XY18	89.9	[86.6 - 92.4]	56.6	[53.9 - 59.4]	86	[82.9 - 88.6]	0.34
'Bacillus siamensis KCTC 13613' (GCF 000262045.1)	'Bacillus velezensis' (GCF 000960265.2)	90	[86.8 - 92.5]	56.6	[53.8 - 59.3]	86.1	[82.9 - 88.7]	0.09
'Bacillus siamensis KCTC 13613' (GCF 000262045.1)	'Bacillus amyloliquefaciens' (GCF 000750045.1)	90.1	[86.8 - 92.6]	56.6	[53.9 - 59.4]	86.1	[83.0 - 88.8]	0.15
'Bacillus sp BACIII'	Bacillus oryzicola KACC 18228T	91.9	[89.0 - 94.1]	56.6	[53.9 - 59.4]	87.7	[84.7 - 90.2]	0.07
'Bacillus velezensis' (GCF 001440465.1)	Bacillus siamensis KCTC 13613	90	[86.8 - 92.5]	56.5	[53.8 - 59.3]	86.1	[83.0 - 88.7]	0.07
'Bacillus amyloliquefaciens' (GCF 001286945.1)	Bacillus siamensis KCTC 13613	86	[82.3 - 89.0]	56.5	[53.8 - 59.2]	82.7	[79.3 - 85.5]	0.06
'Bacillus amyloliquefaciens' (GCF 001278635.1)	Bacillus vanillea XY18	83.7	[79.9 - 86.9]	56.5	[53.7 - 59.2]	80.8	[77.4 - 83.7]	0.49
'Bacillus velezensis' (GCF 001461835.1)	Bacillus siamensis KCTC 13613	88.9	[85.6 - 91.6]	56.5	[53.7 - 59.2]	85.1	[82.0 - 87.8]	0.11
'Bacillus amyloliquefaciens' (GCF 000750045.1)	Bacillus vanillea XY18	89.6	[86.3 - 92.2]	56.5	[53.8 - 59.3]	85.7	[82.6 - 88.4]	0.17
'Bacillus amyloliquefaciens' (GCF 000750045.1)	'Bacillus siamensis' (GCF 001662915.1)	86	[82.3 - 89.0]	56.5	[53.7 - 59.2]	82.7	[79.4 - 85.5]	0.67
'Bacillus siamensis KCTC 13613' (GCF 000262045.1)	'Bacillus velezensis' (GCF 001461835.1)	88.9	[85.6 - 91.6]	56.5	[53.7 - 59.2]	85.1	[82.0 - 87.8]	0.11
'Bacillus siamensis KCTC 13613' (GCF 000262045.1)	'Bacillus velezensis' (GCF 001440465.1)	90	[86.8 - 92.5]	56.5	[53.8 - 59.3]	86.1	[83.0 - 88.7]	0.07
'Bacillus siamensis KCTC 13613' (GCF 000262045.1)	'Bacillus amyloliquefaciens' (GCF 001286945.1)	86	[82.3 - 89.0]	56.5	[53.8 - 59.2]	82.7	[79.3 - 85.5]	0.06
'Bacillus siamensis KCTC 13613' (GCF 000262045.1)	Bacillus oryzicola KACC 18228T	88.9	[85.6 - 91.6]	56.5	[53.7 - 59.2]	85.1	[82.0 - 87.8]	0.1
'Bacillus velezensis' (GCF 001469675.1)	'Bacillus siamensis' (GCF 001662915.1)	86	[82.4 - 89.0]	56.5	[53.8 - 59.3]	82.7	[79.4 - 85.6]	0.68
'Bacillus velezensis' (GCF 000769555.1)	'Bacillus siamensis' (GCF 001662915.1)	84.3	[80.5 - 87.5]	56.5	[53.7 - 59.2]	81.3	[77.9 - 84.2]	0.57
'Bacillus siamensis' (GCF 001662915.1)	Bacillus methylotrophicus KACC 13105	85.9	[82.3 - 88.9]	56.4	[53.6 - 59.1]	82.6	[79.3 - 85.5]	0.61
'Bacillus velezensis' (GCF 001461825.1)	'Bacillus siamensis' (GCF 001662915.1)	82.1	[78.2 - 85.4]	56.4	[53.6 - 59.1]	79.4	[75.9 - 82.4]	0.51
'Bacillus velezensis' (GCF 001267695.1)	'Bacillus siamensis' (GCF 001662915.1)	82	[78.1 - 85.3]	56.4	[53.6 - 59.1]	79.3	[75.9 - 82.4]	0.51
'Bacillus velezensis' (GCF 001440465.1)	'Bacillus siamensis' (GCF 001662915.1)	85.9	[82.2 - 88.9]	56.4	[53.6 - 59.1]	82.5	[79.2 - 85.4]	0.59
'Bacillus velezensis' (GCF 001440465.1)	Bacillus vanillea XY18	89.6	[86.3 - 92.2]	56.4	[53.7 - 59.1]	85.7	[82.5 - 88.3]	0.08
'Bacillus siamensis' (GCF 001662915.1)	Bacillus velezensis NRRL B-41580	82.1	[78.2 - 85.4]	56.4	[53.6 - 59.1]	79.4	[75.9 - 82.4]	0.5
'Bacillus velezensis' (GCF 000960265.2)	Bacillus vanillea XY18	89.6	[86.3 - 92.2]	56.4	[53.7 - 59.2]	85.7	[82.5 - 88.3]	0.11
'Bacillus velezensis' (GCF 000960265.2)	'Bacillus siamensis' (GCF 001662915.1)	85.9	[82.3 - 88.9]	56.4	[53.6 - 59.1]	82.6	[79.3 - 85.5]	0.61
'Bacillus amyloliquefaciens' (GCF 001286945.1)	Bacillus vanillea XY18	84.6	[80.8 - 87.7]	56.4	[53.7 - 59.2]	81.5	[78.1 - 84.4]	0.05
'Bacillus siamensis' (GCF 001662915.1)	Bacillus oryzicola KACC 18228T	85.2	[81.5 - 88.3]	56.3	[53.5 - 59.0]	81.9	[78.6 - 84.9]	0.62
'Bacillus velezensis' (GCF 001461835.1)	'Bacillus siamensis' (GCF 001662915.1)	85.2	[81.5 - 88.3]	56.3	[53.5 - 59.0]	81.9	[78.6 - 84.9]	0.63
'Bacillus velezensis' (GCF 000740715.1)	'Bacillus siamensis' (GCF 001662915.1)	82.5	[78.6 - 85.8]	56.3	[53.6 - 59.1]	79.7	[76.3 - 82.7]	0.51
'Bacillus amyloliquefaciens' (GCF 001278635.1)	'Bacillus siamensis' (GCF 001662915.1)	85	[81.3 - 88.1]	56.3	[53.6 - 59.0]	81.8	[78.5 - 84.7]	0.01
'Bacillus velezensis FZB42' (GCF 000015785.1)	'Bacillus amyloliquefaciens DSM 7 = ATCC 23350' (GCF 000196735.1)	80.7	[76.8 - 84.1]	56.2	[53.4 - 58.9]	78.2	[74.7 - 81.3]	0.39
'Bacillus velezensis FZB42' (GCF 000015785.1)	Bacillus amyloliquefaciens DSM 7	80.7	[76.8 - 84.1]	56.2	[53.4 - 58.9]	78.2	[74.7 - 81.3]	0.39
'Bacillus amyloliquefaciens DSM 7 = ATCC 23350' (GCF 000196735.1)	Bacillus amyloliquefaciens subsp. plantarum FZB42	80.7	[76.8 - 84.1]	56.2	[53.4 - 58.9]	78.2	[74.7 - 81.3]	0.39
'Bacillus velezensis' (GCF 001461835.1)	Bacillus vanillea XY18	88.9	[85.6 - 91.6]	56.2	[53.5 - 58.9]	85.1	[81.9 - 87.8]	0.12
'Bacillus amyloliquefaciens' (GCF 001278635.1)	Bacillus siamensis KCTC 13613	83.1	[79.2 - 86.3]	56.2	[53.4 - 58.9]	80.1	[76.7 - 83.1]	0.5
'Bacillus siamensis KCTC 13613' (GCF 000262045.1)	'Bacillus amyloliquefaciens' (GCF 001278635.1)	83.1	[79.2 - 86.3]	56.2	[53.4 - 58.9]	80.1	[76.7 - 83.1]	0.5
'Bacillus amyloliquefaciens KHG19' (GCF 000835145.1)	Bacillus amyloliquefaciens DSM 7	81.9	[78.1 - 85.3]	56.1	[53.3 - 58.8]	79.2	[75.7 - 82.2]	0.54
'Bacillus velezensis' (GCF 000769555.1)	'Bacillus amyloliquefaciens' (GCF 050473685.1)	79.5	[75.5 - 82.9]	56.1	[53.3 - 58.8]	77.1	[73.7 - 80.3]	0.4
'Bacillus velezensis' (GCF 000769555.1)	Bacillus amyloliquefaciens DSM 7	80.1	[76.2 - 83.6]	56.1	[53.3 - 58.8]	77.7	[74.2 - 80.8]	0.31
'Bacillus amyloliquefaciens DSM 7 = ATCC 23350' (GCF 000196735.1)	'Bacillus velezensis' (GCF 000769555.1)	80.1	[76.2 - 83.6]	56.1	[53.3 - 58.8]	77.7	[74.2 - 80.8]	0.31
'Bacillus amyloliquefaciens DSM 7 = ATCC 23350' (GCF 000196735.1)	'Bacillus amyloliquefaciens KHG19' (GCF 000835145.1)	81.9	[78.1 - 85.3]	56.1	[53.3 - 58.8]	79.2	[75.7 - 82.2]	0.54
'Bacillus amyloliquefaciens' (GCF 050473685.1)	Bacillus amyloliquefaciens subsp. plantarum FZB42	80.2	[76.2 - 83.6]	56.1	[53.4 - 58.8]	77.7	[74.2 - 80.8]	0.48
'Bacillus velezensis FZB42' (GCF 000015785.1)	'Bacillus amyloliquefaciens' (GCF 050473685.1)	80.2	[76.2 - 83.6]	56.1	[53.4 - 58.8]	77.7	[74.2 - 80.8]	0.48
'Bacillus amyloliquefaciens KHG19' (GCF 000835145.1)	'Bacillus amyloliquefaciens' (GCF 050473685.1)	81.3	[77.4 - 84.6]	56	[53.3 - 58.8]	78.6	[75.2 - 81.7]	0.63
'Bacillus velezensis AS43.3' (GCF 000319475.1)	Bacillus amyloliquefaciens DSM 7	85.3	[81.6 - 88.4]	55.9	[53.1 - 58.6]	81.9	[78.6 - 84.9]	0.5
'Bacillus velezensis AS43.3' (GCF 000319475.1)	'Bacillus amyloliquefaciens' (GCF 050473685.1)	84.8	[81.0 - 87.9]	55.9	[53.1 - 58.6]	81.5	[78.1 - 84.4]	0.59
'Bacillus velezensis' (GCF 000769555.1)	'Bacillus amyloliquefaciens' (GCF 965136255.1)	80.8	[76.9 - 84.2]	55.9	[53.2 - 58.7]	78.2	[74.7 - 81.3]	0.24
'Bacillus amyloliquefaciens DSM 7 = ATCC 23350' (GCF 000196735.1)	'Bacillus velezensis AS43.3' (GCF 000319475.1)	85.3	[81.6 - 88.4]	55.9	[53.1 - 58.6]	81.9	[78.6 - 84.9]	0.5
'Bacillus velezensis FZB42' (GCF 000015785.1)	'Bacillus amyloliquefaciens' (GCF 965136255.1)	81.7	[77.9 - 85.1]	55.8	[53.0 - 58.5]	78.9	[75.5 - 82.0]	0.32
'Bacillus amyloliquefaciens' (GCF 965136255.1)	Bacillus amyloliquefaciens subsp. plantarum FZB42	81.7	[77.9 - 85.1]	55.8	[53.0 - 58.5]	78.9	[75.5 - 82.0]	0.32
'Bacillus velezensis AS43.3' (GCF 000319475.1)	'Bacillus amyloliquefaciens' (GCF 965136255.1)	86.1	[82.4 - 89.1]	55.8	[53.0 - 58.5]	82.5	[79.2 - 85.4]	0.43
'Bacillus amyloliquefaciens KHG19' (GCF 000835145.1)	'Bacillus amyloliquefaciens' (GCF 965136255.1)	83	[79.1 - 86.2]	55.8	[53.0 - 58.5]	79.9	[76.5 - 82.9]	0.47
'Bacillus amyloliquefaciens LL3' (GCF 000204275.1)	Bacillus amyloliquefaciens subsp. plantarum FZB42	80.4	[76.5 - 83.8]	55.7	[52.9 - 58.4]	77.8	[74.3 - 80.9]	0.77
'Bacillus velezensis FZB42' (GCF 000015785.1)	'Bacillus amyloliquefaciens LL3' (GCF 000204275.1)	80.4	[76.5 - 83.8]	55.7	[52.9 - 58.4]	77.8	[74.3 - 80.9]	0.77
'Bacillus amyloliquefaciens LL3' (GCF 000204275.1)	'Bacillus amyloliquefaciens KHG19' (GCF 000835145.1)	81.4	[77.5 - 84.7]	55.6	[52.9 - 58.3]	78.6	[75.1 - 81.7]	0.92
'Bacillus velezensis' (GCF 000740715.1)	'Bacillus amyloliquefaciens' (GCF 965136255.1)	80.4	[76.4 - 83.8]	55.6	[52.8 - 58.3]	77.7	[74.2 - 80.8]	0.17
'Bacillus amyloliquefaciens' (GCF 001278635.1)	Bacillus amyloliquefaciens DSM 7	77.8	[73.8 - 81.3]	55.6	[52.9 - 58.4]	75.6	[72.1 - 78.7]	0.25
'Bacillus amyloliquefaciens' (GCF 965136255.1)	Bacillus velezensis NRRL B-41580	80.1	[76.1 - 83.5]	55.6	[52.9 - 58.3]	77.5	[74.0 - 80.6]	0.16
'Bacillus amyloliquefaciens DSM 7 = ATCC 23350' (GCF 000196735.1)	'Bacillus amyloliquefaciens' (GCF 001278635.1)	77.8	[73.8 - 81.3]	55.6	[52.9 - 58.4]	75.6	[72.1 - 78.7]	0.25
'Bacillus amyloliquefaciens LL3' (GCF 000204275.1)	'Bacillus velezensis' (GCF 000769555.1)	79.9	[76.0 - 83.4]	55.6	[52.9 - 58.4]	77.4	[73.9 - 80.5]	0.69
'Bacillus amyloliquefaciens DSM 7 = ATCC 23350' (GCF 000196735.1)	'Bacillus velezensis' (GCF 000740715.1)	79.2	[75.3 - 82.7]	55.6	[52.9 - 58.3]	76.8	[73.3 - 79.9]	0.25
'Bacillus velezensis' (GCF 001461845.1)	'Bacillus amyloliquefaciens' (GCF 965136255.1)	80.5	[76.5 - 83.9]	55.6	[52.9 - 58.3]	77.8	[74.3 - 80.9]	0.15
'Bacillus amyloliquefaciens LFB112' (GCF 000508265.1)	'Bacillus amyloliquefaciens' (GCF 050473685.1)	81.7	[77.8 - 85.1]	55.6	[52.8 - 58.3]	78.8	[75.4 - 81.9]	0.66
'Bacillus amyloliquefaciens DSM 7 = ATCC 23350' (GCF 000196735.1)	'Bacillus amyloliquefaciens LFB112' (GCF 000508265.1)	82.4	[78.5 - 85.7]	55.6	[52.8 - 58.3]	79.4	[76.0 - 82.5]	0.57
'Bacillus velezensis' (GCF 001267695.1)	'Bacillus amyloliquefaciens' (GCF 965136255.1)	80	[76.1 - 83.5]	55.6	[52.9 - 58.3]	77.4	[74.0 - 80.6]	0.17
'Bacillus velezensis' (GCF 000740715.1)	'Bacillus amyloliquefaciens' (GCF 050473685.1)	78.7	[74.7 - 82.2]	55.6	[52.9 - 58.3]	76.3	[72.9 - 79.5]	0.34
'Bacillus velezensis' (GCF 001461825.1)	'Bacillus amyloliquefaciens' (GCF 965136255.1)	80.1	[76.1 - 83.5]	55.6	[52.9 - 58.3]	77.5	[74.0 - 80.6]	0.17
'Bacillus amyloliquefaciens LFB112' (GCF 000508265.1)	Bacillus amyloliquefaciens DSM 7	82.4	[78.5 - 85.7]	55.6	[52.8 - 58.3]	79.4	[76.0 - 82.5]	0.57
'Bacillus amyloliquefaciens' (GCF 001278635.1)	'Bacillus amyloliquefaciens' (GCF 050473685.1)	77.2	[73.2 - 80.8]	55.6	[52.9 - 58.3]	75.1	[71.6 - 78.3]	0.16
'Bacillus velezensis' (GCF 000740715.1)	Bacillus amyloliquefaciens DSM 7	79.2	[75.3 - 82.7]	55.6	[52.9 - 58.3]	76.8	[73.3 - 79.9]	0.25
'Bacillus amyloliquefaciens' (GCF 001286945.1)	'Bacillus amyloliquefaciens' (GCF 050473685.1)	77.9	[73.9 - 81.4]	55.5	[52.8 - 58.2]	75.7	[72.2 - 78.8]	0.28
'Bacillus amyloliquefaciens IT-45' (GCF 000242855.2)	'Bacillus amyloliquefaciens' (GCF 050473685.1)	83	[79.1 - 86.2]	55.5	[52.8 - 58.2]	79.8	[76.4 - 82.9]	0.63
'Bacillus amyloliquefaciens' (GCF 001286945.1)	Bacillus amyloliquefaciens DSM 7	78.4	[74.5 - 82.0]	55.5	[52.8 - 58.2]	76.1	[72.6 - 79.2]	0.19
'Bacillus amyloliquefaciens DSM 7 = ATCC 23350' (GCF 000196735.1)	'Bacillus velezensis' (GCF 001461845.1)	79.6	[75.6 - 83.0]	55.5	[52.7 - 58.2]	77	[73.6 - 80.1]	0.22
'Bacillus amyloliquefaciens DSM 7 = ATCC 23350' (GCF 000196735.1)	'Bacillus velezensis' (GCF 001461825.1)	79.4	[75.4 - 82.9]	55.5	[52.8 - 58.2]	76.9	[73.4 - 80.0]	0.24
'Bacillus velezensis' (GCF 001267695.1)	Bacillus amyloliquefaciens DSM 7	79.4	[75.4 - 82.9]	55.5	[52.8 - 58.2]	76.9	[73.4 - 80.0]	0.24
'Bacillus velezensis' (GCF 001267695.1)	'Bacillus amyloliquefaciens' (GCF 050473685.1)	78.9	[74.9 - 82.3]	55.5	[52.8 - 58.3]	76.4	[73.0 - 79.6]	0.33
'Bacillus amyloliquefaciens' (GCF 001278635.1)	'Bacillus amyloliquefaciens' (GCF 965136255.1)	78.7	[74.7 - 82.2]	55.5	[52.8 - 58.2]	76.3	[72.8 - 79.4]	0.32
'Bacillus amyloliquefaciens DSM 7 = ATCC 23350' (GCF 000196735.1)	'Bacillus amyloliquefaciens' (GCF 001286945.1)	78.4	[74.5 - 82.0]	55.5	[52.8 - 58.2]	76.1	[72.6 - 79.2]	0.19
'Bacillus velezensis' (GCF 001461845.1)	Bacillus amyloliquefaciens DSM 7	79.6	[75.6 - 83.0]	55.5	[52.7 - 58.2]	77	[73.6 - 80.1]	0.22
'Bacillus amyloliquefaciens DSM 7 = ATCC 23350' (GCF 000196735.1)	Bacillus velezensis NRRL B-41580	79.4	[75.4 - 82.9]	55.5	[52.8 - 58.2]	76.9	[73.4 - 80.0]	0.23
'Bacillus amyloliquefaciens IT-45' (GCF 000242855.2)	Bacillus amyloliquefaciens DSM 7	83.7	[79.9 - 86.9]	55.5	[52.7 - 58.2]	80.4	[77.0 - 83.4]	0.54
'Bacillus amyloliquefaciens DSM 7 = ATCC 23350' (GCF 000196735.1)	'Bacillus velezensis' (GCF 001267695.1)	79.4	[75.4 - 82.9]	55.5	[52.8 - 58.2]	76.9	[73.4 - 80.0]	0.24
'Bacillus velezensis' (GCF 001461825.1)	Bacillus amyloliquefaciens DSM 7	79.4	[75.4 - 82.9]	55.5	[52.8 - 58.2]	76.9	[73.4 - 80.0]	0.24
'Bacillus velezensis' (GCF 001461825.1)	'Bacillus amyloliquefaciens' (GCF 050473685.1)	78.9	[74.9 - 82.3]	55.5	[52.8 - 58.2]	76.4	[73.0 - 79.6]	0.33
'Bacillus velezensis' (GCF 001461845.1)	'Bacillus amyloliquefaciens' (GCF 050473685.1)	79.1	[75.1 - 82.5]	55.5	[52.8 - 58.2]	76.6	[73.1 - 79.7]	0.31
'Bacillus amyloliquefaciens DSM 7 = ATCC 23350' (GCF 000196735.1)	'Bacillus amyloliquefaciens IT-45' (GCF 000242855.2)	83.7	[79.9 - 86.9]	55.5	[52.7 - 58.2]	80.4	[77.0 - 83.4]	0.54
'Bacillus amyloliquefaciens' (GCF 050473685.1)	Bacillus velezensis NRRL B-41580	78.9	[74.9 - 82.3]	55.5	[52.8 - 58.2]	76.4	[73.0 - 79.6]	0.32
'Bacillus amyloliquefaciens LFB112' (GCF 000508265.1)	'Bacillus amyloliquefaciens' (GCF 965136255.1)	83.1	[79.2 - 86.3]	55.4	[52.7 - 58.1]	79.9	[76.5 - 82.9]	0.5
'Bacillus amyloliquefaciens' (GCF 001286945.1)	'Bacillus amyloliquefaciens' (GCF 965136255.1)	79.4	[75.5 - 82.9]	55.4	[52.7 - 58.1]	76.9	[73.4 - 80.0]	0.12
'Bacillus velezensis' (GCF 001469675.1)	'Bacillus amyloliquefaciens' (GCF 050473685.1)	81.7	[77.8 - 85.0]	55.4	[52.7 - 58.1]	78.8	[75.3 - 81.8]	0.51
'Bacillus velezensis' (GCF 001469675.1)	Bacillus amyloliquefaciens DSM 7	82.5	[78.6 - 85.8]	55.4	[52.6 - 58.1]	79.4	[76.0 - 82.5]	0.42
'Bacillus amyloliquefaciens DSM 7 = ATCC 23350' (GCF 000196735.1)	'Bacillus velezensis' (GCF 000833005.1)	83.5	[79.7 - 86.8]	55.4	[52.6 - 58.1]	80.3	[76.9 - 83.3]	0.58
'Bacillus amyloliquefaciens DSM 7 = ATCC 23350' (GCF 000196735.1)	'Bacillus velezensis' (GCF 001469675.1)	82.5	[78.6 - 85.8]	55.4	[52.6 - 58.1]	79.4	[76.0 - 82.5]	0.42
'Bacillus velezensis' (GCF 000833005.1)	Bacillus amyloliquefaciens DSM 7	83.5	[79.7 - 86.8]	55.4	[52.6 - 58.1]	80.3	[76.9 - 83.3]	0.58
'Bacillus velezensis CAU B946' (GCF 000283695.1)	'Bacillus amyloliquefaciens' (GCF 050473685.1)	82.9	[79.0 - 86.1]	55.4	[52.6 - 58.1]	79.7	[76.3 - 82.7]	0.51
'Bacillus amyloliquefaciens LL3' (GCF 000204275.1)	'Bacillus velezensis AS43.3' (GCF 000319475.1)	85.1	[81.3 - 88.2]	55.4	[52.7 - 58.1]	81.6	[78.2 - 84.5]	0.88
'Bacillus velezensis' (GCF 001461835.1)	'Bacillus amyloliquefaciens' (GCF 965136255.1)	83.1	[79.3 - 86.4]	55.3	[52.5 - 58.0]	79.9	[76.5 - 82.9]	0.29
'Bacillus amyloliquefaciens' (GCF 000750045.1)	'Bacillus amyloliquefaciens' (GCF 050473685.1)	81.5	[77.6 - 84.9]	55.3	[52.6 - 58.0]	78.6	[75.2 - 81.7]	0.5
'Bacillus amyloliquefaciens' (GCF 965136255.1)	Bacillus oryzicola KACC 18228T	83.1	[79.3 - 86.4]	55.3	[52.5 - 58.0]	79.9	[76.5 - 82.9]	0.28
'Bacillus amyloliquefaciens' (GCF 000750045.1)	Bacillus amyloliquefaciens DSM 7	82.3	[78.4 - 85.6]	55.3	[52.6 - 58.0]	79.2	[75.8 - 82.3]	0.41
'Bacillus velezensis' (GCF 000973485.1)	'Bacillus amyloliquefaciens' (GCF 050473685.1)	82.9	[79.1 - 86.2]	55.3	[52.6 - 58.0]	79.7	[76.3 - 82.8]	0.67
'Bacillus amyloliquefaciens DSM 7 = ATCC 23350' (GCF 000196735.1)	'Bacillus velezensis CAU B946' (GCF 000283695.1)	83.6	[79.8 - 86.8]	55.3	[52.6 - 58.0]	80.3	[76.9 - 83.3]	0.42
'Bacillus amyloliquefaciens DSM 7 = ATCC 23350' (GCF 000196735.1)	'Bacillus amyloliquefaciens' (GCF 000750045.1)	82.3	[78.4 - 85.6]	55.3	[52.6 - 58.0]	79.2	[75.8 - 82.3]	0.41
'Bacillus velezensis' (GCF 000973485.1)	Bacillus amyloliquefaciens DSM 7	83.5	[79.7 - 86.8]	55.3	[52.6 - 58.0]	80.3	[76.9 - 83.3]	0.58
'Bacillus amyloliquefaciens DSM 7 = ATCC 23350' (GCF 000196735.1)	'Bacillus velezensis' (GCF 000973485.1)	83.5	[79.7 - 86.8]	55.3	[52.6 - 58.0]	80.3	[76.9 - 83.3]	0.58
'Bacillus velezensis' (GCF 000833005.1)	'Bacillus amyloliquefaciens' (GCF 050473685.1)	82.9	[79.1 - 86.2]	55.3	[52.6 - 58.0]	79.7	[76.3 - 82.8]	0.67
'Bacillus velezensis CAU B946' (GCF 000283695.1)	Bacillus amyloliquefaciens DSM 7	83.6	[79.8 - 86.8]	55.3	[52.6 - 58.0]	80.3	[76.9 - 83.3]	0.42
'Bacillus velezensis CAU B946' (GCF 000283695.1)	'Bacillus amyloliquefaciens' (GCF 965136255.1)	84.3	[80.6 - 87.5]	55.2	[52.5 - 57.9]	80.9	[77.5 - 83.9]	0.35
'Bacillus amyloliquefaciens' (GCF 000750045.1)	'Bacillus amyloliquefaciens' (GCF 965136255.1)	83.2	[79.4 - 86.5]	55.2	[52.5 - 57.9]	80	[76.6 - 83.0]	0.34
'Bacillus amyloliquefaciens LL3' (GCF 000204275.1)	'Bacillus velezensis' (GCF 000740715.1)	78.8	[74.9 - 82.3]	55.2	[52.4 - 57.9]	76.3	[72.8 - 79.5]	0.62
'Bacillus velezensis' (GCF 001461835.1)	'Bacillus amyloliquefaciens' (GCF 050473685.1)	81.8	[77.9 - 85.1]	55.2	[52.5 - 57.9]	78.8	[75.3 - 81.8]	0.45
'Bacillus velezensis' (GCF 000833005.1)	'Bacillus amyloliquefaciens' (GCF 965136255.1)	84.3	[80.5 - 87.4]	55.2	[52.5 - 57.9]	80.8	[77.5 - 83.8]	0.5
'Bacillus amyloliquefaciens DSM 7 = ATCC 23350' (GCF 000196735.1)	'Bacillus amyloliquefaciens' (GCF 001286965.1)	77.3	[73.3 - 80.8]	55.2	[52.4 - 57.9]	75	[71.5 - 78.2]	0.2
'Bacillus amyloliquefaciens DSM 7 = ATCC 23350' (GCF 000196735.1)	'Bacillus velezensis' (GCF 001461835.1)	82.4	[78.5 - 85.7]	55.2	[52.5 - 57.9]	79.3	[75.8 - 82.3]	0.36
'Bacillus amyloliquefaciens' (GCF 001286965.1)	Bacillus amyloliquefaciens DSM 7	77.3	[73.3 - 80.8]	55.2	[52.4 - 57.9]	75	[71.5 - 78.2]	0.2
'Bacillus velezensis' (GCF 000973485.1)	'Bacillus amyloliquefaciens' (GCF 965136255.1)	84.3	[80.5 - 87.4]	55.2	[52.5 - 57.9]	80.8	[77.5 - 83.8]	0.51
'Bacillus amyloliquefaciens' (GCF 050473685.1)	Bacillus oryzicola KACC 18228T	81.8	[77.9 - 85.1]	55.2	[52.5 - 57.9]	78.8	[75.3 - 81.8]	0.44
'Bacillus amyloliquefaciens DSM 7 = ATCC 23350' (GCF 000196735.1)	Bacillus ayatagriensis RMG6T	84	[80.2 - 87.2]	55.2	[52.4 - 57.9]	80.6	[77.2 - 83.6]	0.54
'Bacillus amyloliquefaciens DSM 7 = ATCC 23350' (GCF 000196735.1)	Bacillus oryzicola KACC 18228T	82.4	[78.5 - 85.7]	55.2	[52.5 - 57.9]	79.3	[75.8 - 82.3]	0.35
'Bacillus amyloliquefaciens' (GCF 050473685.1)	Bacillus ayatagriensis RMG6T	83.3	[79.5 - 86.5]	55.2	[52.4 - 57.9]	80	[76.6 - 83.0]	0.63
'Bacillus amyloliquefaciens IT-45' (GCF 000242855.2)	'Bacillus amyloliquefaciens' (GCF 965136255.1)	84.7	[80.9 - 87.8]	55.2	[52.5 - 57.9]	81.2	[77.8 - 84.1]	0.47
'Bacillus amyloliquefaciens' (GCF 965136255.1)	Bacillus ayatagriensis RMG6T	84.9	[81.1 - 88.0]	55.2	[52.4 - 57.9]	81.3	[78.0 - 84.3]	0.47
'Bacillus velezensis' (GCF 001469675.1)	'Bacillus amyloliquefaciens' (GCF 965136255.1)	83.3	[79.5 - 86.5]	55.2	[52.5 - 57.9]	80	[76.6 - 83.1]	0.35
'Bacillus amyloliquefaciens' (GCF 001286965.1)	'Bacillus amyloliquefaciens' (GCF 965136255.1)	78.2	[74.3 - 81.7]	55.2	[52.4 - 57.9]	75.8	[72.3 - 79.0]	0.13
'Bacillus amyloliquefaciens' (GCF 001286965.1)	'Bacillus amyloliquefaciens' (GCF 050473685.1)	76.8	[72.8 - 80.3]	55.2	[52.5 - 57.9]	74.6	[71.1 - 77.8]	0.29
'Bacillus velezensis' (GCF 001461835.1)	Bacillus amyloliquefaciens DSM 7	82.4	[78.5 - 85.7]	55.2	[52.5 - 57.9]	79.3	[75.8 - 82.3]	0.36
'Bacillus velezensis' (GCF 001440465.1)	'Bacillus amyloliquefaciens' (GCF 050473685.1)	80.5	[76.5 - 83.9]	55.1	[52.4 - 57.8]	77.7	[74.2 - 80.8]	0.41
'Bacillus velezensis' (GCF 001440465.1)	Bacillus amyloliquefaciens DSM 7	81.1	[77.2 - 84.5]	55.1	[52.3 - 57.8]	78.2	[74.7 - 81.3]	0.32
'Bacillus amyloliquefaciens LL3' (GCF 000204275.1)	'Bacillus velezensis' (GCF 001267695.1)	79	[75.0 - 82.4]	55.1	[52.3 - 57.8]	76.4	[72.9 - 79.5]	0.62
'Bacillus amyloliquefaciens' (GCF 050473685.1)	Bacillus methylotrophicus KACC 13105	81.5	[77.6 - 84.8]	55.1	[52.4 - 57.8]	78.5	[75.1 - 81.6]	0.43
'Bacillus amyloliquefaciens DSM 7 = ATCC 23350' (GCF 000196735.1)	'Bacillus velezensis' (GCF 001440465.1)	81.1	[77.2 - 84.5]	55.1	[52.3 - 57.8]	78.2	[74.7 - 81.3]	0.32
'Bacillus velezensis' (GCF 000960265.2)	'Bacillus amyloliquefaciens' (GCF 050473685.1)	81.5	[77.6 - 84.8]	55.1	[52.4 - 57.8]	78.5	[75.1 - 81.6]	0.43
'Bacillus amyloliquefaciens DSM 7 = ATCC 23350' (GCF 000196735.1)	Bacillus methylotrophicus KACC 13105	82.3	[78.4 - 85.6]	55.1	[52.4 - 57.8]	79.2	[75.7 - 82.2]	0.35
'Bacillus amyloliquefaciens LL3' (GCF 000204275.1)	'Bacillus amyloliquefaciens' (GCF 001286945.1)	78	[74.0 - 81.5]	55.1	[52.4 - 57.8]	75.6	[72.1 - 78.8]	0.57
'Bacillus amyloliquefaciens LL3' (GCF 000204275.1)	'Bacillus velezensis' (GCF 001461825.1)	79	[75.0 - 82.4]	55.1	[52.4 - 57.8]	76.4	[72.9 - 79.5]	0.62
'Bacillus amyloliquefaciens LL3' (GCF 000204275.1)	Bacillus velezensis NRRL B-41580	79	[75.0 - 82.4]	55.1	[52.4 - 57.8]	76.4	[72.9 - 79.5]	0.61
'Bacillus velezensis' (GCF 000960265.2)	Bacillus amyloliquefaciens DSM 7	82.3	[78.4 - 85.6]	55.1	[52.4 - 57.8]	79.2	[75.7 - 82.2]	0.35
'Bacillus velezensis' (GCF 001440465.1)	'Bacillus amyloliquefaciens' (GCF 965136255.1)	83.2	[79.4 - 86.4]	55.1	[52.3 - 57.8]	79.9	[76.5 - 82.9]	0.25
'Bacillus amyloliquefaciens LL3' (GCF 000204275.1)	'Bacillus velezensis' (GCF 001461845.1)	79.2	[75.3 - 82.7]	55.1	[52.3 - 57.8]	76.6	[73.1 - 79.7]	0.6
'Bacillus amyloliquefaciens DSM 7 = ATCC 23350' (GCF 000196735.1)	'Bacillus velezensis' (GCF 000960265.2)	82.3	[78.4 - 85.6]	55.1	[52.4 - 57.8]	79.2	[75.7 - 82.2]	0.35
'Bacillus amyloliquefaciens' (GCF 965136255.1)	Bacillus methylotrophicus KACC 13105	83.2	[79.4 - 86.4]	55.1	[52.4 - 57.8]	79.9	[76.5 - 82.9]	0.27
'Bacillus velezensis' (GCF 000960265.2)	'Bacillus amyloliquefaciens' (GCF 965136255.1)	83.2	[79.4 - 86.4]	55.1	[52.4 - 57.8]	79.9	[76.5 - 82.9]	0.27
'Bacillus amyloliquefaciens DSM 7 = ATCC 23350' (GCF 000196735.1)	Bacillus vanillea XY18	82.5	[78.7 - 85.8]	55	[52.3 - 57.7]	79.3	[75.9 - 82.4]	0.24
'Bacillus amyloliquefaciens' (GCF 050473685.1)	Bacillus vanillea XY18	81.9	[78.0 - 85.2]	55	[52.3 - 57.7]	78.8	[75.4 - 81.9]	0.33
'Bacillus amyloliquefaciens LL3' (GCF 000204275.1)	'Bacillus amyloliquefaciens LFB112' (GCF 000508265.1)	82.1	[78.2 - 85.4]	54.9	[52.2 - 57.6]	78.9	[75.5 - 82.0]	0.94
'Bacillus siamensis' (GCF 001662915.1)	'Bacillus amyloliquefaciens' (GCF 050473685.1)	77.3	[73.3 - 80.8]	54.9	[52.1 - 57.6]	74.9	[71.5 - 78.1]	0.18
'Bacillus sp BACIII'	'Bacillus amyloliquefaciens' (GCF 050473685.1)	78.9	[74.9 - 82.4]	54.9	[52.1 - 57.6]	76.3	[72.8 - 79.4]	0.37
'Bacillus sp BACIII'	Bacillus amyloliquefaciens DSM 7	79.4	[75.5 - 82.9]	54.9	[52.1 - 57.6]	76.7	[73.3 - 79.9]	0.28
'Bacillus amyloliquefaciens LL3' (GCF 000204275.1)	'Bacillus amyloliquefaciens IT-45' (GCF 000242855.2)	83.3	[79.5 - 86.5]	54.9	[52.2 - 57.6]	80	[76.5 - 83.0]	0.91
'Bacillus sp BACIII'	'Bacillus amyloliquefaciens DSM 7 = ATCC 23350' (GCF 000196735.1)	79.4	[75.5 - 82.9]	54.9	[52.1 - 57.6]	76.7	[73.3 - 79.9]	0.28
'Bacillus amyloliquefaciens LL3' (GCF 000204275.1)	'Bacillus amyloliquefaciens' (GCF 001278635.1)	80.5	[76.6 - 83.9]	54.9	[52.2 - 57.6]	77.6	[74.2 - 80.8]	0.13
'Bacillus amyloliquefaciens LL3' (GCF 000204275.1)	'Bacillus velezensis' (GCF 001469675.1)	81.9	[78.0 - 85.2]	54.9	[52.1 - 57.6]	78.8	[75.3 - 81.8]	0.79
'Bacillus amyloliquefaciens LL3' (GCF 000204275.1)	'Bacillus velezensis CAU B946' (GCF 000283695.1)	82.7	[78.9 - 86.0]	54.8	[52.0 - 57.5]	79.4	[76.0 - 82.5]	0.8
'Bacillus amyloliquefaciens LL3' (GCF 000204275.1)	'Bacillus velezensis' (GCF 001461835.1)	81.9	[78.1 - 85.3]	54.8	[52.0 - 57.5]	78.8	[75.3 - 81.8]	0.74
'Bacillus amyloliquefaciens LL3' (GCF 000204275.1)	'Bacillus amyloliquefaciens' (GCF 000750045.1)	81.7	[77.8 - 85.0]	54.8	[52.1 - 57.5]	78.6	[75.1 - 81.6]	0.78
'Bacillus siamensis' (GCF 001662915.1)	'Bacillus amyloliquefaciens' (GCF 965136255.1)	78.5	[74.6 - 82.0]	54.8	[52.0 - 57.5]	75.9	[72.5 - 79.1]	0.34
'Bacillus siamensis' (GCF 001662915.1)	Bacillus amyloliquefaciens DSM 7	77.8	[73.8 - 81.3]	54.8	[52.1 - 57.5]	75.4	[71.9 - 78.5]	0.27
'Bacillus amyloliquefaciens' (GCF 965136255.1)	Bacillus vanillea XY18	83.5	[79.7 - 86.7]	54.8	[52.1 - 57.5]	80.1	[76.7 - 83.1]	0.17
'Bacillus amyloliquefaciens LL3' (GCF 000204275.1)	Bacillus oryzicola KACC 18228T	81.9	[78.1 - 85.3]	54.8	[52.0 - 57.5]	78.8	[75.3 - 81.8]	0.73
'Bacillus amyloliquefaciens DSM 7 = ATCC 23350' (GCF 000196735.1)	'Bacillus siamensis' (GCF 001662915.1)	77.8	[73.8 - 81.3]	54.8	[52.1 - 57.5]	75.4	[71.9 - 78.5]	0.27
'Bacillus amyloliquefaciens DSM 7 = ATCC 23350' (GCF 000196735.1)	'Bacillus siamensis KCTC 13613' (GCF 000262045.1)	82	[78.1 - 85.3]	54.7	[52.0 - 57.4]	78.8	[75.3 - 81.9]	0.25
'Bacillus amyloliquefaciens LL3' (GCF 000204275.1)	'Bacillus velezensis' (GCF 000833005.1)	83.2	[79.4 - 86.5]	54.7	[52.0 - 57.4]	79.8	[76.4 - 82.8]	0.95
'Bacillus siamensis KCTC 13613' (GCF 000262045.1)	Bacillus amyloliquefaciens DSM 7	82	[78.1 - 85.3]	54.7	[52.0 - 57.4]	78.8	[75.3 - 81.9]	0.25
'Bacillus sp BACIII'	'Bacillus amyloliquefaciens' (GCF 965136255.1)	80.2	[76.3 - 83.6]	54.7	[52.0 - 57.4]	77.3	[73.9 - 80.4]	0.21
'Bacillus amyloliquefaciens' (GCF 050473685.1)	Bacillus siamensis KCTC 13613	81.3	[77.4 - 84.7]	54.7	[52.0 - 57.4]	78.3	[74.8 - 81.3]	0.34
'Bacillus amyloliquefaciens LL3' (GCF 000204275.1)	'Bacillus velezensis' (GCF 000973485.1)	83.2	[79.4 - 86.4]	54.7	[52.0 - 57.4]	79.8	[76.4 - 82.8]	0.96
'Bacillus amyloliquefaciens DSM 7 = ATCC 23350' (GCF 000196735.1)	Bacillus siamensis KCTC 13613	82	[78.1 - 85.3]	54.7	[52.0 - 57.4]	78.8	[75.3 - 81.9]	0.25
'Bacillus siamensis KCTC 13613' (GCF 000262045.1)	'Bacillus amyloliquefaciens' (GCF 050473685.1)	81.3	[77.4 - 84.7]	54.7	[52.0 - 57.4]	78.3	[74.8 - 81.3]	0.34
'Bacillus amyloliquefaciens LL3' (GCF 000204275.1)	'Bacillus amyloliquefaciens' (GCF 001286965.1)	77.1	[73.1 - 80.7]	54.6	[51.9 - 57.3]	74.7	[71.2 - 77.9]	0.58
'Bacillus amyloliquefaciens LL3' (GCF 000204275.1)	'Bacillus velezensis' (GCF 000960265.2)	81.6	[77.8 - 85.0]	54.6	[51.9 - 57.3]	78.5	[75.0 - 81.6]	0.72
'Bacillus amyloliquefaciens LL3' (GCF 000204275.1)	'Bacillus velezensis' (GCF 001440465.1)	80.8	[76.9 - 84.2]	54.6	[51.9 - 57.3]	77.8	[74.4 - 80.9]	0.7
'Bacillus sp BACIII'	'Bacillus amyloliquefaciens LL3' (GCF 000204275.1)	79.1	[75.1 - 82.6]	54.6	[51.9 - 57.3]	76.4	[72.9 - 79.5]	0.66
'Bacillus amyloliquefaciens LL3' (GCF 000204275.1)	Bacillus vanillea XY18	82.1	[78.3 - 85.4]	54.6	[51.9 - 57.3]	78.9	[75.5 - 82.0]	0.62
'Bacillus siamensis KCTC 13613' (GCF 000262045.1)	'Bacillus amyloliquefaciens' (GCF 965136255.1)	82.9	[79.1 - 86.2]	54.6	[51.8 - 57.3]	79.5	[76.1 - 82.6]	0.18
'Bacillus amyloliquefaciens LL3' (GCF 000204275.1)	Bacillus methylotrophicus KACC 13105	81.6	[77.8 - 85.0]	54.6	[51.9 - 57.3]	78.5	[75.0 - 81.6]	0.72
'Bacillus amyloliquefaciens LL3' (GCF 000204275.1)	Bacillus ayatagriensis RMG6T	83.7	[79.9 - 86.9]	54.6	[51.8 - 57.3]	80.2	[76.8 - 83.2]	0.92
'Bacillus amyloliquefaciens' (GCF 965136255.1)	Bacillus siamensis KCTC 13613	82.9	[79.1 - 86.2]	54.6	[51.8 - 57.3]	79.5	[76.1 - 82.6]	0.18
'Bacillus amyloliquefaciens LL3' (GCF 000204275.1)	'Bacillus siamensis KCTC 13613' (GCF 000262045.1)	81.5	[77.6 - 84.8]	54.4	[51.7 - 57.1]	78.2	[74.8 - 81.3]	0.63
'Bacillus amyloliquefaciens LL3' (GCF 000204275.1)	Bacillus siamensis KCTC 13613	81.5	[77.6 - 84.8]	54.4	[51.7 - 57.1]	78.2	[74.8 - 81.3]	0.63
'Bacillus amyloliquefaciens LL3' (GCF 000204275.1)	'Bacillus siamensis' (GCF 001662915.1)	81.1	[77.2 - 84.5]	54.3	[51.6 - 57.0]	78	[74.5 - 81.1]	0.11
'Bacillus amyloliquefaciens LL3' (GCF 000204275.1)	Bacillus nakamurai NRRL B-41091	74.7	[70.7 - 78.3]	31.4	[29.0 - 33.9]	62.3	[59.0 - 65.5]	0.45
'Bacillus amyloliquefaciens DSM 7 = ATCC 23350' (GCF 000196735.1)	Bacillus nakamurai NRRL B-41091	75.2	[71.2 - 78.8]	31.4	[29.0 - 34.0]	62.8	[59.4 - 66.0]	0.83
'Bacillus amyloliquefaciens' (GCF 050473685.1)	Bacillus nakamurai NRRL B-41091	74.7	[70.7 - 78.3]	31.4	[29.0 - 34.0]	62.3	[59.0 - 65.5]	0.74
'Bacillus amyloliquefaciens' (GCF 965136255.1)	Bacillus nakamurai NRRL B-41091	75.7	[71.7 - 79.3]	31.2	[28.8 - 33.8]	62.9	[59.6 - 66.1]	0.9
'Bacillus velezensis CAU B946' (GCF 000283695.1)	Bacillus nakamurai NRRL B-41091	71.8	[67.8 - 75.4]	31	[28.6 - 33.5]	60	[56.8 - 63.2]	1.25
'Bacillus amyloliquefaciens KHG19' (GCF 000835145.1)	Bacillus nakamurai NRRL B-41091	73.5	[69.5 - 77.1]	31	[28.6 - 33.6]	61.3	[58.0 - 64.4]	1.37
'Bacillus amyloliquefaciens IT-45' (GCF 000242855.2)	Bacillus nakamurai NRRL B-41091	72.4	[68.4 - 76.0]	31	[28.6 - 33.5]	60.4	[57.2 - 63.6]	1.36
'Bacillus velezensis FZB42' (GCF 000015785.1)	Bacillus nakamurai NRRL B-41091	71.5	[67.6 - 75.2]	31	[28.6 - 33.5]	59.9	[56.6 - 63.0]	1.22
'Bacillus velezensis' (GCF 000769555.1)	Bacillus nakamurai NRRL B-41091	71.6	[67.6 - 75.2]	31	[28.6 - 33.5]	59.9	[56.6 - 63.1]	1.13
'Bacillus velezensis AS43.3' (GCF 000319475.1)	Bacillus nakamurai NRRL B-41091	74.7	[70.7 - 78.3]	31	[28.6 - 33.5]	62.1	[58.8 - 65.3]	1.33
'Bacillus amyloliquefaciens' (GCF 001286945.1)	Bacillus nakamurai NRRL B-41091	69	[65.1 - 72.6]	30.9	[28.5 - 33.4]	58	[54.8 - 61.2]	1.01
'Bacillus amyloliquefaciens LFB112' (GCF 000508265.1)	Bacillus nakamurai NRRL B-41091	71.4	[67.4 - 75.0]	30.9	[28.5 - 33.4]	59.7	[56.5 - 62.9]	1.39
'Bacillus velezensis' (GCF 000973485.1)	Bacillus nakamurai NRRL B-41091	72.3	[68.3 - 75.9]	30.9	[28.6 - 33.5]	60.3	[57.1 - 63.5]	1.4
'Bacillus velezensis' (GCF 000740715.1)	Bacillus nakamurai NRRL B-41091	71.2	[67.3 - 74.9]	30.9	[28.5 - 33.4]	59.6	[56.3 - 62.7]	1.07
'Bacillus velezensis' (GCF 000833005.1)	Bacillus nakamurai NRRL B-41091	72.3	[68.3 - 75.9]	30.9	[28.5 - 33.4]	60.3	[57.1 - 63.5]	1.4
'Bacillus amyloliquefaciens' (GCF 001286965.1)	Bacillus nakamurai NRRL B-41091	68.9	[65.0 - 72.5]	30.9	[28.5 - 33.4]	58	[54.7 - 61.1]	1.03
'Bacillus velezensis' (GCF 001461825.1)	Bacillus nakamurai NRRL B-41091	70.5	[66.6 - 74.1]	30.9	[28.5 - 33.4]	59.1	[55.8 - 62.2]	1.07
'Bacillus velezensis' (GCF 001267695.1)	Bacillus nakamurai NRRL B-41091	70.4	[66.5 - 74.1]	30.9	[28.5 - 33.4]	59	[55.8 - 62.2]	1.07
'Bacillus velezensis' (GCF 001461845.1)	Bacillus nakamurai NRRL B-41091	70.8	[66.8 - 74.4]	30.9	[28.5 - 33.4]	59.2	[56.0 - 62.4]	1.05
'Bacillus amyloliquefaciens' (GCF 000750045.1)	Bacillus nakamurai NRRL B-41091	73.1	[69.1 - 76.7]	30.8	[28.4 - 33.3]	60.8	[57.5 - 64.0]	1.23
'Bacillus velezensis' (GCF 001469675.1)	Bacillus nakamurai NRRL B-41091	73.3	[69.4 - 77.0]	30.8	[28.4 - 33.3]	61	[57.7 - 64.2]	1.24
'Bacillus velezensis' (GCF 001461835.1)	Bacillus nakamurai NRRL B-41091	72.1	[68.2 - 75.8]	30.8	[28.4 - 33.3]	60.1	[56.9 - 63.3]	1.19
'Bacillus velezensis' (GCF 001440465.1)	Bacillus nakamurai NRRL B-41091	73.2	[69.2 - 76.8]	30.7	[28.3 - 33.2]	60.8	[57.5 - 64.0]	1.15
'Bacillus velezensis' (GCF 000960265.2)	Bacillus nakamurai NRRL B-41091	73.2	[69.2 - 76.8]	30.7	[28.3 - 33.2]	60.8	[57.5 - 64.0]	1.17
'Bacillus amyloliquefaciens' (GCF 001278635.1)	Bacillus nakamurai NRRL B-41091	68.7	[64.8 - 72.3]	30.7	[28.3 - 33.2]	57.7	[54.5 - 60.8]	0.57
'Bacillus sp BACIII'	Bacillus nakamurai NRRL B-41091	71.1	[67.1 - 74.7]	30.6	[28.2 - 33.1]	59.3	[56.0 - 62.4]	1.11
'Bacillus siamensis KCTC 13613' (GCF 000262045.1)	Bacillus nakamurai NRRL B-41091	73.7	[69.8 - 77.4]	30.4	[28.0 - 32.9]	61	[57.7 - 64.2]	1.08
'Bacillus siamensis' (GCF 001662915.1)	Bacillus nakamurai NRRL B-41091	67.6	[63.8 - 71.3]	30.4	[28.0 - 32.9]	56.7	[53.6 - 59.9]	0.56
'Bacillus sp BACIII'	Bacillus tequilensis NCTC13306	31.7	[28.4 - 35.3]	21.7	[19.4 - 24.1]	28.2	[25.2 - 31.3]	2.39
'Bacillus velezensis CAU B946' (GCF 000283695.1)	Bacillus tequilensis NCTC13306	30.7	[27.3 - 34.3]	21.5	[19.2 - 23.9]	27.4	[24.5 - 30.5]	2.53
'Bacillus amyloliquefaciens IT-45' (GCF 000242855.2)	Bacillus tequilensis NCTC13306	30.8	[27.4 - 34.4]	21.5	[19.2 - 23.9]	27.4	[24.5 - 30.5]	2.64
'Bacillus velezensis' (GCF 001469675.1)	Bacillus tequilensis NCTC13306	31.6	[28.2 - 35.2]	21.5	[19.2 - 23.9]	28	[25.1 - 31.1]	2.52
'Bacillus siamensis' (GCF 001662915.1)	Bacillus tequilensis NCTC13306	30.6	[27.3 - 34.2]	21.5	[19.3 - 24.0]	27.4	[24.5 - 30.5]	1.84
'Bacillus sp BACIII'	Bacillus cabrialesii subsp. tritici TSO2	32.2	[28.8 - 35.7]	21.5	[19.2 - 23.9]	28.4	[25.5 - 31.5]	2.35
'Bacillus siamensis KCTC 13613' (GCF 000262045.1)	Bacillus tequilensis NCTC13306	31.4	[28.0 - 35.0]	21.5	[19.3 - 24.0]	27.9	[25.0 - 31.0]	2.36
'Bacillus velezensis' (GCF 000973485.1)	Bacillus tequilensis NCTC13306	30.8	[27.4 - 34.4]	21.5	[19.2 - 23.9]	27.4	[24.5 - 30.6]	2.68
'Bacillus amyloliquefaciens LFB112' (GCF 000508265.1)	Bacillus tequilensis NCTC13306	30.6	[27.2 - 34.2]	21.4	[19.2 - 23.9]	27.3	[24.4 - 30.4]	2.67
'Bacillus velezensis AS43.3' (GCF 000319475.1)	Bacillus tequilensis NCTC13306	31.5	[28.1 - 35.1]	21.4	[19.2 - 23.9]	27.9	[25.0 - 31.0]	2.61
'Bacillus velezensis' (GCF 000833005.1)	Bacillus tequilensis NCTC13306	30.8	[27.4 - 34.4]	21.4	[19.2 - 23.9]	27.4	[24.5 - 30.5]	2.68
'Bacillus velezensis FZB42' (GCF 000015785.1)	Bacillus tequilensis NCTC13306	31.2	[27.8 - 34.8]	21.4	[19.1 - 23.8]	27.7	[24.8 - 30.8]	2.5
'Bacillus amyloliquefaciens' (GCF 000750045.1)	Bacillus tequilensis NCTC13306	31.2	[27.8 - 34.8]	21.4	[19.1 - 23.8]	27.7	[24.8 - 30.8]	2.51
'Bacillus velezensis AS43.3' (GCF 000319475.1)	Bacillus cabrialesii subsp. tritici TSO2	34.2	[30.8 - 37.8]	21.3	[19.0 - 23.7]	29.7	[26.8 - 32.8]	2.58
'Bacillus velezensis' (GCF 000769555.1)	Bacillus tequilensis NCTC13306	30.3	[27.0 - 33.9]	21.3	[19.0 - 23.7]	27.1	[24.2 - 30.2]	2.41
'Bacillus amyloliquefaciens KHG19' (GCF 000835145.1)	Bacillus tequilensis NCTC13306	31.1	[27.7 - 34.7]	21.3	[19.0 - 23.7]	27.6	[24.7 - 30.7]	2.65
'Bacillus amyloliquefaciens' (GCF 050473685.1)	Bacillus cabrialesii subsp. tritici TSO2	30.5	[27.1 - 34.1]	21.2	[19.0 - 23.6]	27.2	[24.3 - 30.3]	1.98
'Bacillus amyloliquefaciens KHG19' (GCF 000835145.1)	Bacillus cabrialesii subsp. tritici TSO2	34.1	[30.7 - 37.6]	21.2	[18.9 - 23.6]	29.6	[26.7 - 32.7]	2.61
'Bacillus velezensis FZB42' (GCF 000015785.1)	Bacillus cabrialesii subsp. tritici TSO2	34.3	[30.9 - 37.8]	21.2	[18.9 - 23.6]	29.7	[26.8 - 32.8]	2.46
'Bacillus siamensis KCTC 13613' (GCF 000262045.1)	Bacillus cabrialesii subsp. tritici TSO2	32.1	[28.8 - 35.7]	21.2	[19.0 - 23.6]	28.3	[25.4 - 31.4]	2.32
'Bacillus amyloliquefaciens' (GCF 001286945.1)	Bacillus tequilensis NCTC13306	29.4	[26.0 - 33.0]	21.2	[18.9 - 23.6]	26.4	[23.5 - 29.5]	2.29
'Bacillus amyloliquefaciens LL3' (GCF 000204275.1)	Bacillus cabrialesii subsp. tritici TSO2	31.1	[27.7 - 34.7]	21.2	[18.9 - 23.6]	27.5	[24.6 - 30.7]	1.69
'Bacillus amyloliquefaciens' (GCF 001278635.1)	Bacillus tequilensis NCTC13306	29.6	[26.2 - 33.2]	21.2	[19.0 - 23.6]	26.5	[23.6 - 29.6]	1.85
'Bacillus amyloliquefaciens DSM 7 = ATCC 23350' (GCF 000196735.1)	Bacillus cabrialesii subsp. tritici TSO2	30.8	[27.4 - 34.3]	21.2	[19.0 - 23.7]	27.3	[24.4 - 30.4]	2.07
'Bacillus siamensis' (GCF 001662915.1)	Bacillus cabrialesii subsp. tritici TSO2	31.3	[28.0 - 34.9]	21.2	[19.0 - 23.7]	27.7	[24.8 - 30.8]	1.81
'Bacillus velezensis' (GCF 001469675.1)	Bacillus cabrialesii subsp. tritici TSO2	34.3	[30.9 - 37.8]	21.2	[19.0 - 23.7]	29.7	[26.8 - 32.8]	2.49
'Bacillus velezensis' (GCF 000960265.2)	Bacillus tequilensis NCTC13306	31.2	[27.8 - 34.8]	21.2	[18.9 - 23.6]	27.6	[24.7 - 30.7]	2.45
'Bacillus velezensis FZB42' (GCF 000015785.1)	Bacillus spizizenii TU-B-10	33.2	[29.8 - 36.7]	21.1	[18.8 - 23.5]	28.9	[26.0 - 32.0]	2.65
'Bacillus amyloliquefaciens LFB112' (GCF 000508265.1)	Bacillus cabrialesii subsp. tritici TSO2	33.5	[30.1 - 37.1]	21.1	[18.8 - 23.5]	29.2	[26.2 - 32.3]	2.64
'Bacillus amyloliquefaciens LL3' (GCF 000204275.1)	Bacillus tequilensis NCTC13306	30.9	[27.6 - 34.5]	21.1	[18.8 - 23.5]	27.4	[24.5 - 30.5]	1.73
'Bacillus amyloliquefaciens IT-45' (GCF 000242855.2)	Bacillus cabrialesii subsp. tritici TSO2	34.4	[31.0 - 38.0]	21.1	[18.9 - 23.6]	29.8	[26.9 - 32.9]	2.61
'Bacillus velezensis' (GCF 001461825.1)	Bacillus tequilensis NCTC13306	29.9	[26.6 - 33.5]	21.1	[18.8 - 23.5]	26.7	[23.8 - 29.8]	2.35
'Bacillus amyloliquefaciens' (GCF 001286965.1)	Bacillus tequilensis NCTC13306	28.7	[25.4 - 32.4]	21.1	[18.9 - 23.6]	25.9	[23.0 - 29.0]	2.31
'Bacillus velezensis' (GCF 000740715.1)	Bacillus tequilensis NCTC13306	29.8	[26.5 - 33.4]	21.1	[18.8 - 23.5]	26.6	[23.8 - 29.8]	2.35
'Bacillus amyloliquefaciens' (GCF 000750045.1)	Bacillus cabrialesii subsp. tritici TSO2	33.8	[30.4 - 37.4]	21.1	[18.9 - 23.5]	29.4	[26.4 - 32.5]	2.48
'Bacillus velezensis' (GCF 001267695.1)	Bacillus tequilensis NCTC13306	29.9	[26.6 - 33.5]	21.1	[18.8 - 23.5]	26.7	[23.8 - 29.8]	2.35
'Bacillus velezensis CAU B946' (GCF 000283695.1)	Bacillus cabrialesii subsp. tritici TSO2	33.7	[30.3 - 37.3]	21.1	[18.8 - 23.5]	29.3	[26.4 - 32.4]	2.5
'Bacillus amyloliquefaciens DSM 7 = ATCC 23350' (GCF 000196735.1)	Bacillus tequilensis NCTC13306	30.6	[27.3 - 34.2]	21.1	[18.9 - 23.6]	27.2	[24.3 - 30.3]	2.1
'Bacillus amyloliquefaciens' (GCF 050473685.1)	Bacillus tequilensis NCTC13306	30.4	[27.0 - 34.0]	21.1	[18.8 - 23.5]	27	[24.1 - 30.2]	2.01
'Bacillus velezensis' (GCF 001461835.1)	Bacillus tequilensis NCTC13306	30.5	[27.1 - 34.1]	21.1	[18.9 - 23.6]	27.1	[24.2 - 30.3]	2.47
'Bacillus velezensis' (GCF 000769555.1)	Bacillus cabrialesii subsp. tritici TSO2	33.9	[30.5 - 37.4]	21	[18.8 - 23.5]	29.4	[26.5 - 32.5]	2.38
'Bacillus velezensis' (GCF 001461845.1)	Bacillus tequilensis NCTC13306	29.8	[26.5 - 33.5]	21	[18.8 - 23.5]	26.6	[23.8 - 29.8]	2.33
'Bacillus sp BACIII'	Bacillus subtilis NCIB 3610	31.4	[28.0 - 34.9]	21	[18.7 - 23.4]	27.7	[24.8 - 30.8]	2.98
'Bacillus velezensis' (GCF 000973485.1)	Bacillus cabrialesii subsp. tritici TSO2	34.2	[30.9 - 37.8]	21	[18.8 - 23.5]	29.6	[26.7 - 32.7]	2.65
'Bacillus sp BACIII'	Bacillus spizizenii TU-B-10	33	[29.6 - 36.6]	21	[18.7 - 23.4]	28.8	[25.9 - 31.9]	2.54
'Bacillus velezensis' (GCF 000833005.1)	Bacillus cabrialesii subsp. tritici TSO2	34.1	[30.8 - 37.7]	21	[18.8 - 23.4]	29.6	[26.6 - 32.7]	2.65
'Bacillus velezensis AS43.3' (GCF 000319475.1)	Bacillus spizizenii TU-B-10	33.4	[30.1 - 37.0]	21	[18.8 - 23.4]	29.1	[26.2 - 32.2]	2.76
'Bacillus velezensis AS43.3' (GCF 000319475.1)	Bacillus subtilis NCIB 3610	32.6	[29.2 - 36.2]	20.9	[18.7 - 23.3]	28.5	[25.6 - 31.6]	3.2
'Bacillus velezensis AS43.3' (GCF 000319475.1)	Bacillus subtilis ATCC 6051	33.4	[30.1 - 37.0]	20.9	[18.6 - 23.3]	29	[26.1 - 32.1]	3.07
'Bacillus amyloliquefaciens DSM 7 = ATCC 23350' (GCF 000196735.1)	Bacillus spizizenii TU-B-10	31.8	[28.4 - 35.4]	20.9	[18.7 - 23.3]	28	[25.1 - 31.1]	2.26
'Bacillus velezensis' (GCF 001440465.1)	Bacillus tequilensis NCTC13306	31	[27.6 - 34.6]	20.9	[18.7 - 23.4]	27.4	[24.5 - 30.5]	2.43
'Bacillus velezensis CAU B946' (GCF 000283695.1)	Bacillus subtilis NCIB 3610	32.1	[28.7 - 35.6]	20.9	[18.7 - 23.3]	28.1	[25.2 - 31.2]	3.12
'Bacillus amyloliquefaciens' (GCF 000750045.1)	Bacillus inaquosorum KCTC 13429	32.6	[29.3 - 36.2]	20.9	[18.6 - 23.3]	28.5	[25.6 - 31.6]	2.8
'Bacillus velezensis' (GCF 001469675.1)	Bacillus inaquosorum KCTC 13429	32.7	[29.4 - 36.3]	20.9	[18.7 - 23.4]	28.6	[25.7 - 31.7]	2.81
'Bacillus velezensis FZB42' (GCF 000015785.1)	Bacillus subtilis ATCC 6051	33.4	[30.0 - 37.0]	20.9	[18.6 - 23.3]	29	[26.1 - 32.1]	2.96
'Bacillus amyloliquefaciens' (GCF 001286945.1)	Bacillus cabrialesii subsp. tritici TSO2	32.3	[28.9 - 35.9]	20.9	[18.6 - 23.3]	28.3	[25.4 - 31.4]	2.26
'Bacillus velezensis' (GCF 001469675.1)	Bacillus spizizenii TU-B-10	34.2	[30.8 - 37.7]	20.9	[18.7 - 23.3]	29.6	[26.6 - 32.7]	2.68
'Bacillus amyloliquefaciens KHG19' (GCF 000835145.1)	Bacillus inaquosorum KCTC 13429	33	[29.6 - 36.6]	20.9	[18.7 - 23.3]	28.8	[25.8 - 31.9]	2.94
'Bacillus velezensis FZB42' (GCF 000015785.1)	Bacillus inaquosorum KCTC 13429	32.6	[29.2 - 36.2]	20.9	[18.7 - 23.3]	28.5	[25.6 - 31.6]	2.79
'Bacillus amyloliquefaciens' (GCF 050473685.1)	Bacillus subtilis ATCC 6051	31	[27.6 - 34.6]	20.9	[18.6 - 23.3]	27.4	[24.5 - 30.5]	2.48
'Bacillus amyloliquefaciens LL3' (GCF 000204275.1)	Bacillus subtilis ATCC 6051	32.4	[29.0 - 35.9]	20.9	[18.7 - 23.3]	28.3	[25.4 - 31.4]	2.19
'Bacillus velezensis' (GCF 000960265.2)	Bacillus cabrialesii subsp. tritici TSO2	33.8	[30.4 - 37.3]	20.9	[18.7 - 23.3]	29.3	[26.4 - 32.4]	2.42
'Bacillus velezensis' (GCF 001469675.1)	Bacillus subtilis ATCC 6051	33.7	[30.3 - 37.3]	20.9	[18.7 - 23.3]	29.2	[26.3 - 32.3]	2.98
'Bacillus amyloliquefaciens LFB112' (GCF 000508265.1)	Bacillus spizizenii TU-B-10	33.2	[29.8 - 36.7]	20.9	[18.7 - 23.3]	28.9	[25.9 - 32.0]	2.83
'Bacillus amyloliquefaciens' (GCF 965136255.1)	Bacillus tequilensis NCTC13306	30.7	[27.3 - 34.3]	20.9	[18.6 - 23.3]	27.2	[24.3 - 30.3]	2.18
'Bacillus amyloliquefaciens LL3' (GCF 000204275.1)	Bacillus spizizenii TU-B-10	31.9	[28.6 - 35.5]	20.9	[18.6 - 23.3]	28	[25.1 - 31.1]	1.88
'Bacillus amyloliquefaciens LL3' (GCF 000204275.1)	Bacillus subtilis NCIB 3610	31.9	[28.6 - 35.5]	20.9	[18.7 - 23.3]	28	[25.1 - 31.1]	2.32
'Bacillus amyloliquefaciens' (GCF 050473685.1)	Bacillus subtilis NCIB 3610	30.6	[27.2 - 34.2]	20.9	[18.6 - 23.3]	27.1	[24.2 - 30.2]	2.61
'Bacillus amyloliquefaciens' (GCF 001278635.1)	Bacillus cabrialesii subsp. tritici TSO2	32.8	[29.4 - 36.4]	20.9	[18.7 - 23.3]	28.6	[25.7 - 31.7]	1.82
'Bacillus sp BACIII'	Bacillus subtilis ATCC 6051	32.1	[28.7 - 35.7]	20.9	[18.7 - 23.3]	28.2	[25.2 - 31.3]	2.85
'Bacillus amyloliquefaciens IT-45' (GCF 000242855.2)	Bacillus spizizenii TU-B-10	33.6	[30.2 - 37.2]	20.9	[18.7 - 23.3]	29.2	[26.2 - 32.3]	2.8
'Bacillus sp BACIII'	Bacillus inaquosorum KCTC 13429	31.7	[28.3 - 35.3]	20.9	[18.7 - 23.3]	27.9	[25.0 - 31.0]	2.68
'Bacillus amyloliquefaciens DSM 7 = ATCC 23350' (GCF 000196735.1)	Bacillus subtilis NCIB 3610	30.9	[27.6 - 34.5]	20.9	[18.6 - 23.3]	27.3	[24.4 - 30.5]	2.7
'Bacillus amyloliquefaciens' (GCF 050473685.1)	Bacillus spizizenii TU-B-10	31.4	[28.1 - 35.0]	20.9	[18.6 - 23.3]	27.7	[24.8 - 30.8]	2.17
'Bacillus velezensis FZB42' (GCF 000015785.1)	Bacillus subtilis NCIB 3610	32.6	[29.2 - 36.1]	20.9	[18.7 - 23.3]	28.5	[25.6 - 31.6]	3.09
'Bacillus amyloliquefaciens' (GCF 965136255.1)	Bacillus cabrialesii subsp. tritici TSO2	30.7	[27.4 - 34.3]	20.9	[18.6 - 23.3]	27.2	[24.3 - 30.3]	2.14
'Bacillus amyloliquefaciens DSM 7 = ATCC 23350' (GCF 000196735.1)	Bacillus subtilis ATCC 6051	31.3	[27.9 - 34.9]	20.9	[18.6 - 23.3]	27.6	[24.7 - 30.7]	2.57
'Bacillus velezensis' (GCF 001469675.1)	Bacillus subtilis NCIB 3610	32.9	[29.5 - 36.4]	20.9	[18.7 - 23.4]	28.7	[25.8 - 31.8]	3.11
'Bacillus amyloliquefaciens KHG19' (GCF 000835145.1)	Bacillus spizizenii TU-B-10	33.8	[30.5 - 37.4]	20.9	[18.7 - 23.4]	29.3	[26.4 - 32.4]	2.8
'Bacillus velezensis AS43.3' (GCF 000319475.1)	Bacillus inaquosorum KCTC 13429	33.1	[29.7 - 36.6]	20.9	[18.7 - 23.3]	28.8	[25.9 - 31.9]	2.9
'Bacillus sp BACIII'	Bacillus cabrialesii TE3	31.9	[28.5 - 35.4]	20.9	[18.7 - 23.3]	28	[25.1 - 31.1]	2.25
'Bacillus velezensis CAU B946' (GCF 000283695.1)	Bacillus spizizenii TU-B-10	33	[29.6 - 36.6]	20.9	[18.7 - 23.3]	28.8	[25.8 - 31.9]	2.68
'Bacillus amyloliquefaciens IT-45' (GCF 000242855.2)	Bacillus inaquosorum KCTC 13429	33.5	[30.1 - 37.1]	20.8	[18.6 - 23.2]	29.1	[26.1 - 32.2]	2.93
'Bacillus amyloliquefaciens' (GCF 000750045.1)	Bacillus subtilis ATCC 6051	33.1	[29.8 - 36.7]	20.8	[18.6 - 23.2]	28.8	[25.9 - 31.9]	2.98
'Bacillus amyloliquefaciens' (GCF 001286945.1)	Bacillus inaquosorum KCTC 13429	31.4	[28.0 - 35.0]	20.8	[18.5 - 23.2]	27.7	[24.7 - 30.8]	2.58
'Bacillus amyloliquefaciens KHG19' (GCF 000835145.1)	Bacillus subtilis NCIB 3610	32.7	[29.3 - 36.3]	20.8	[18.6 - 23.3]	28.5	[25.6 - 31.7]	3.24
'Bacillus velezensis' (GCF 000960265.2)	Bacillus inaquosorum KCTC 13429	32.4	[29.1 - 36.0]	20.8	[18.5 - 23.2]	28.3	[25.4 - 31.4]	2.74
'Bacillus velezensis' (GCF 000769555.1)	Bacillus subtilis ATCC 6051	33.4	[30.0 - 36.9]	20.8	[18.6 - 23.2]	29	[26.1 - 32.1]	2.88
'Bacillus velezensis CAU B946' (GCF 000283695.1)	Bacillus subtilis ATCC 6051	32.9	[29.5 - 36.4]	20.8	[18.6 - 23.3]	28.6	[25.7 - 31.8]	2.99
'Bacillus velezensis' (GCF 000769555.1)	Bacillus inaquosorum KCTC 13429	33	[29.6 - 36.5]	20.8	[18.6 - 23.2]	28.7	[25.8 - 31.8]	2.7
'Bacillus velezensis' (GCF 000769555.1)	Bacillus subtilis NCIB 3610	32.6	[29.2 - 36.1]	20.8	[18.6 - 23.3]	28.4	[25.5 - 31.6]	3
'Bacillus velezensis' (GCF 001461845.1)	Bacillus cabrialesii subsp. tritici TSO2	33	[29.6 - 36.6]	20.8	[18.5 - 23.2]	28.7	[25.8 - 31.8]	2.3
'Bacillus amyloliquefaciens' (GCF 050473685.1)	Bacillus inaquosorum KCTC 13429	31.1	[27.7 - 34.7]	20.8	[18.5 - 23.2]	27.4	[24.5 - 30.6]	2.31
'Bacillus amyloliquefaciens LFB112' (GCF 000508265.1)	Bacillus subtilis NCIB 3610	32.3	[28.9 - 35.8]	20.8	[18.6 - 23.3]	28.2	[25.3 - 31.4]	3.26
'Bacillus velezensis' (GCF 000833005.1)	Bacillus spizizenii TU-B-10	33.7	[30.3 - 37.2]	20.8	[18.6 - 23.2]	29.2	[26.2 - 32.3]	2.84
'Bacillus velezensis' (GCF 001461825.1)	Bacillus cabrialesii subsp. tritici TSO2	33.2	[29.8 - 36.7]	20.8	[18.6 - 23.2]	28.8	[25.9 - 31.9]	2.32
'Bacillus amyloliquefaciens KHG19' (GCF 000835145.1)	Bacillus subtilis ATCC 6051	33.6	[30.2 - 37.1]	20.8	[18.6 - 23.2]	29.1	[26.2 - 32.2]	3.11
'Bacillus velezensis' (GCF 000769555.1)	Bacillus spizizenii TU-B-10	33.8	[30.4 - 37.3]	20.8	[18.6 - 23.2]	29.2	[26.3 - 32.3]	2.57
'Bacillus velezensis' (GCF 001461835.1)	Bacillus inaquosorum KCTC 13429	33.1	[29.8 - 36.7]	20.8	[18.5 - 23.2]	28.8	[25.9 - 31.9]	2.76
'Bacillus siamensis' (GCF 001662915.1)	Bacillus subtilis ATCC 6051	31.3	[27.9 - 34.9]	20.8	[18.6 - 23.2]	27.6	[24.7 - 30.7]	2.3
'Bacillus siamensis' (GCF 001662915.1)	Bacillus subtilis NCIB 3610	30.8	[27.4 - 34.4]	20.8	[18.6 - 23.2]	27.2	[24.3 - 30.3]	2.43
'Bacillus velezensis' (GCF 000973485.1)	Bacillus subtilis NCIB 3610	32.3	[28.9 - 35.9]	20.8	[18.6 - 23.2]	28.3	[25.3 - 31.4]	3.27
'Bacillus amyloliquefaciens' (GCF 000750045.1)	Bacillus subtilis NCIB 3610	32.7	[29.3 - 36.2]	20.8	[18.5 - 23.2]	28.5	[25.6 - 31.6]	3.1
'Bacillus amyloliquefaciens' (GCF 000750045.1)	Bacillus spizizenii TU-B-10	33.6	[30.2 - 37.2]	20.8	[18.6 - 23.2]	29.1	[26.2 - 32.2]	2.67
'Bacillus velezensis' (GCF 001461835.1)	Bacillus cabrialesii subsp. tritici TSO2	33.4	[30.0 - 37.0]	20.8	[18.6 - 23.2]	29	[26.1 - 32.1]	2.44
'Bacillus velezensis' (GCF 001267695.1)	Bacillus cabrialesii subsp. tritici TSO2	33.2	[29.8 - 36.7]	20.8	[18.6 - 23.2]	28.8	[25.9 - 32.0]	2.31
'Bacillus velezensis' (GCF 000973485.1)	Bacillus spizizenii TU-B-10	33.6	[30.2 - 37.2]	20.8	[18.6 - 23.2]	29.1	[26.2 - 32.2]	2.84
'Bacillus amyloliquefaciens LFB112' (GCF 000508265.1)	Bacillus inaquosorum KCTC 13429	33.1	[29.7 - 36.7]	20.8	[18.6 - 23.2]	28.8	[25.9 - 31.9]	2.96
'Bacillus velezensis' (GCF 000973485.1)	Bacillus subtilis ATCC 6051	33.1	[29.7 - 36.7]	20.8	[18.5 - 23.2]	28.8	[25.9 - 31.9]	3.15
'Bacillus amyloliquefaciens IT-45' (GCF 000242855.2)	Bacillus subtilis ATCC 6051	33	[29.6 - 36.5]	20.8	[18.6 - 23.2]	28.7	[25.8 - 31.8]	3.11
'Bacillus amyloliquefaciens IT-45' (GCF 000242855.2)	Bacillus subtilis NCIB 3610	32.5	[29.1 - 36.1]	20.8	[18.6 - 23.2]	28.4	[25.5 - 31.5]	3.23
'Bacillus amyloliquefaciens DSM 7 = ATCC 23350' (GCF 000196735.1)	Bacillus inaquosorum KCTC 13429	31.4	[28.0 - 35.0]	20.8	[18.6 - 23.2]	27.6	[24.7 - 30.7]	2.4
'Bacillus siamensis' (GCF 001662915.1)	Bacillus inaquosorum KCTC 13429	31	[27.6 - 34.6]	20.8	[18.6 - 23.2]	27.4	[24.4 - 30.5]	2.13
'Bacillus amyloliquefaciens LFB112' (GCF 000508265.1)	Bacillus subtilis ATCC 6051	32.7	[29.4 - 36.3]	20.8	[18.6 - 23.3]	28.6	[25.6 - 31.7]	3.14
'Bacillus velezensis' (GCF 000833005.1)	Bacillus subtilis NCIB 3610	32.4	[29.0 - 36.0]	20.8	[18.6 - 23.2]	28.3	[25.4 - 31.4]	3.27
'Bacillus velezensis CAU B946' (GCF 000283695.1)	Bacillus inaquosorum KCTC 13429	33	[29.7 - 36.6]	20.8	[18.5 - 23.2]	28.7	[25.8 - 31.8]	2.82
'Bacillus amyloliquefaciens KHG19' (GCF 000835145.1)	Bacillus cabrialesii TE3	33	[29.7 - 36.6]	20.8	[18.5 - 23.2]	28.7	[25.8 - 31.8]	2.51
'Bacillus amyloliquefaciens' (GCF 001286945.1)	Bacillus spizizenii TU-B-10	32	[28.6 - 35.6]	20.7	[18.4 - 23.1]	28	[25.1 - 31.1]	2.45
'Bacillus amyloliquefaciens LL3' (GCF 000204275.1)	Bacillus inaquosorum KCTC 13429	31.7	[28.3 - 35.2]	20.7	[18.5 - 23.1]	27.8	[24.9 - 30.9]	2.02
'Bacillus amyloliquefaciens' (GCF 001286965.1)	Bacillus inaquosorum KCTC 13429	31.7	[28.3 - 35.3]	20.7	[18.4 - 23.1]	27.8	[24.9 - 30.9]	2.6
'Bacillus amyloliquefaciens LFB112' (GCF 000508265.1)	Bacillus cabrialesii TE3	33.3	[29.9 - 36.8]	20.7	[18.4 - 23.1]	28.8	[25.9 - 31.9]	2.54
'Bacillus velezensis' (GCF 001461845.1)	Bacillus inaquosorum KCTC 13429	32.4	[29.0 - 35.9]	20.7	[18.4 - 23.1]	28.2	[25.3 - 31.3]	2.62
'Bacillus velezensis' (GCF 000833005.1)	Bacillus inaquosorum KCTC 13429	33.6	[30.2 - 37.1]	20.7	[18.5 - 23.1]	29.1	[26.2 - 32.2]	2.97
'Bacillus velezensis' (GCF 001461835.1)	Bacillus subtilis ATCC 6051	33.3	[29.9 - 36.8]	20.7	[18.5 - 23.1]	28.8	[25.9 - 32.0]	2.93
'Bacillus velezensis' (GCF 001461825.1)	Bacillus inaquosorum KCTC 13429	32.2	[28.8 - 35.7]	20.7	[18.4 - 23.1]	28.1	[25.2 - 31.2]	2.64
'Bacillus siamensis KCTC 13613' (GCF 000262045.1)	Bacillus spizizenii TU-B-10	32.2	[28.8 - 35.8]	20.7	[18.4 - 23.1]	28.1	[25.2 - 31.3]	2.51
'Bacillus amyloliquefaciens' (GCF 001278635.1)	Bacillus inaquosorum KCTC 13429	32.1	[28.7 - 35.6]	20.7	[18.4 - 23.1]	28	[25.1 - 31.2]	2.14
'Bacillus siamensis KCTC 13613' (GCF 000262045.1)	Bacillus subtilis ATCC 6051	31.4	[28.0 - 34.9]	20.7	[18.5 - 23.1]	27.6	[24.7 - 30.7]	2.82
'Bacillus velezensis' (GCF 000740715.1)	Bacillus cabrialesii subsp. tritici TSO2	33.4	[30.1 - 37.0]	20.7	[18.5 - 23.1]	29	[26.0 - 32.1]	2.32
'Bacillus amyloliquefaciens' (GCF 001278635.1)	Bacillus spizizenii TU-B-10	31.8	[28.4 - 35.4]	20.7	[18.5 - 23.1]	27.9	[25.0 - 31.0]	2.01
'Bacillus siamensis KCTC 13613' (GCF 000262045.1)	Bacillus inaquosorum KCTC 13429	32.3	[28.9 - 35.9]	20.7	[18.5 - 23.1]	28.2	[25.3 - 31.3]	2.65
'Bacillus sp BACIII'	Bacillus stercoris D7XPN1	32.9	[29.5 - 36.4]	20.7	[18.5 - 23.2]	28.6	[25.7 - 31.7]	2.57
'Bacillus velezensis FZB42' (GCF 000015785.1)	Bacillus cabrialesii TE3	33	[29.7 - 36.6]	20.7	[18.5 - 23.2]	28.7	[25.8 - 31.8]	2.36
'Bacillus amyloliquefaciens' (GCF 000750045.1)	Bacillus cabrialesii TE3	33.1	[29.7 - 36.6]	20.7	[18.4 - 23.1]	28.7	[25.8 - 31.8]	2.38
'Bacillus velezensis' (GCF 001267695.1)	Bacillus inaquosorum KCTC 13429	32.1	[28.8 - 35.7]	20.7	[18.4 - 23.1]	28.1	[25.2 - 31.2]	2.64
'Bacillus velezensis' (GCF 001461835.1)	Bacillus subtilis NCIB 3610	32.4	[29.1 - 36.0]	20.7	[18.5 - 23.1]	28.3	[25.4 - 31.4]	3.06
'Bacillus siamensis KCTC 13613' (GCF 000262045.1)	Bacillus subtilis NCIB 3610	31	[27.6 - 34.5]	20.7	[18.5 - 23.1]	27.3	[24.4 - 30.4]	2.95
'Bacillus velezensis' (GCF 001440465.1)	Bacillus cabrialesii subsp. tritici TSO2	33.7	[30.3 - 37.3]	20.7	[18.5 - 23.1]	29.2	[26.2 - 32.3]	2.39
'Bacillus velezensis' (GCF 000973485.1)	Bacillus inaquosorum KCTC 13429	33.6	[30.2 - 37.2]	20.7	[18.5 - 23.1]	29.1	[26.2 - 32.2]	2.97
'Bacillus amyloliquefaciens' (GCF 001286965.1)	Bacillus cabrialesii subsp. tritici TSO2	32.3	[28.9 - 35.8]	20.7	[18.4 - 23.1]	28.2	[25.3 - 31.3]	2.28
'Bacillus velezensis AS43.3' (GCF 000319475.1)	Bacillus cabrialesii TE3	33.3	[29.9 - 36.8]	20.7	[18.5 - 23.1]	28.9	[25.9 - 32.0]	2.47
'Bacillus siamensis' (GCF 001662915.1)	Bacillus cabrialesii TE3	31.2	[27.8 - 34.8]	20.7	[18.5 - 23.2]	27.5	[24.6 - 30.6]	1.7
'Bacillus velezensis' (GCF 000833005.1)	Bacillus subtilis ATCC 6051	33.2	[29.8 - 36.8]	20.7	[18.5 - 23.2]	28.8	[25.9 - 31.9]	3.14
'Bacillus velezensis' (GCF 001440465.1)	Bacillus inaquosorum KCTC 13429	32.5	[29.2 - 36.1]	20.7	[18.5 - 23.2]	28.4	[25.5 - 31.5]	2.72
'Bacillus velezensis' (GCF 001469675.1)	Bacillus cabrialesii TE3	33.4	[30.0 - 36.9]	20.7	[18.5 - 23.1]	28.9	[26.0 - 32.0]	2.38
'Bacillus siamensis' (GCF 001662915.1)	Bacillus spizizenii TU-B-10	31.5	[28.1 - 35.1]	20.7	[18.5 - 23.2]	27.7	[24.8 - 30.8]	1.99
'Bacillus siamensis KCTC 13613' (GCF 000262045.1)	Bacillus cabrialesii TE3	32.2	[28.8 - 35.7]	20.7	[18.4 - 23.1]	28.1	[25.2 - 31.2]	2.22
'Bacillus velezensis' (GCF 001461825.1)	Bacillus subtilis NCIB 3610	31.8	[28.5 - 35.4]	20.6	[18.4 - 23.0]	27.9	[25.0 - 31.0]	2.94
'Bacillus velezensis FZB42' (GCF 000015785.1)	Bacillus rugosus SPB7	30.2	[26.9 - 33.8]	20.6	[18.3 - 23.0]	26.8	[23.9 - 29.9]	3.36
'Bacillus amyloliquefaciens' (GCF 001286945.1)	Bacillus subtilis ATCC 6051	31.9	[28.5 - 35.5]	20.6	[18.4 - 23.1]	27.9	[25.0 - 31.0]	2.76
'Bacillus sp BACIII'	Bacillus vallismortis DV1-F-3	28.7	[25.4 - 32.3]	20.6	[18.4 - 23.0]	25.7	[22.9 - 28.9]	2.6
'Bacillus velezensis' (GCF 001267695.1)	Bacillus subtilis ATCC 6051	32.3	[28.9 - 35.8]	20.6	[18.4 - 23.0]	28.2	[25.3 - 31.3]	2.81
'Bacillus velezensis' (GCF 000973485.1)	Bacillus cabrialesii TE3	33.8	[30.4 - 37.3]	20.6	[18.4 - 23.0]	29.2	[26.3 - 32.3]	2.55
'Bacillus velezensis' (GCF 000833005.1)	Bacillus cabrialesii TE3	33.7	[30.3 - 37.2]	20.6	[18.4 - 23.0]	29.1	[26.2 - 32.2]	2.54
'Bacillus velezensis FZB42' (GCF 000015785.1)	Bacillus stercoris D7XPN1	33.6	[30.2 - 37.2]	20.6	[18.4 - 23.0]	29.1	[26.1 - 32.2]	2.68
'Bacillus velezensis' (GCF 000740715.1)	Bacillus inaquosorum KCTC 13429	32.7	[29.3 - 36.3]	20.6	[18.4 - 23.0]	28.5	[25.5 - 31.6]	2.64
'Bacillus velezensis' (GCF 000960265.2)	Bacillus spizizenii TU-B-10	33.7	[30.3 - 37.2]	20.6	[18.4 - 23.0]	29.1	[26.2 - 32.2]	2.6
'Bacillus velezensis CAU B946' (GCF 000283695.1)	Bacillus stercoris D7XPN1	32.8	[29.4 - 36.3]	20.6	[18.3 - 23.0]	28.5	[25.6 - 31.6]	2.71
'Bacillus amyloliquefaciens LFB112' (GCF 000508265.1)	Bacillus stercoris D7XPN1	32.9	[29.6 - 36.5]	20.6	[18.4 - 23.0]	28.6	[25.7 - 31.7]	2.85
'Bacillus amyloliquefaciens KHG19' (GCF 000835145.1)	Bacillus stercoris D7XPN1	33.3	[29.9 - 36.8]	20.6	[18.4 - 23.0]	28.8	[25.9 - 32.0]	2.83
'Bacillus amyloliquefaciens' (GCF 001278635.1)	Bacillus subtilis ATCC 6051	32.5	[29.1 - 36.1]	20.6	[18.4 - 23.0]	28.3	[25.4 - 31.4]	2.32
'Bacillus velezensis' (GCF 001461825.1)	Bacillus spizizenii TU-B-10	33.4	[30.0 - 37.0]	20.6	[18.4 - 23.0]	28.9	[26.0 - 32.0]	2.5
'Bacillus amyloliquefaciens IT-45' (GCF 000242855.2)	Bacillus cabrialesii TE3	33.7	[30.4 - 37.3]	20.6	[18.4 - 23.1]	29.1	[26.2 - 32.2]	2.51
'Bacillus velezensis' (GCF 001469675.1)	Bacillus stercoris D7XPN1	34.2	[30.9 - 37.8]	20.6	[18.4 - 23.0]	29.5	[26.5 - 32.6]	2.7
'Bacillus amyloliquefaciens DSM 7 = ATCC 23350' (GCF 000196735.1)	Bacillus cabrialesii TE3	31.1	[27.7 - 34.7]	20.6	[18.4 - 23.1]	27.4	[24.5 - 30.5]	1.97
'Bacillus velezensis AS43.3' (GCF 000319475.1)	Bacillus mexicanus FSQ1	32.6	[29.2 - 36.1]	20.6	[18.3 - 23.0]	28.4	[25.4 - 31.5]	3.63
'Bacillus velezensis AS43.3' (GCF 000319475.1)	Bacillus stercoris D7XPN1	33.9	[30.5 - 37.4]	20.6	[18.4 - 23.0]	29.2	[26.3 - 32.3]	2.79
'Bacillus amyloliquefaciens' (GCF 965136255.1)	Bacillus inaquosorum KCTC 13429	31.2	[27.9 - 34.8]	20.6	[18.4 - 23.0]	27.5	[24.6 - 30.6]	2.47
'Bacillus velezensis' (GCF 001267695.1)	Bacillus spizizenii TU-B-10	33.4	[30.1 - 37.0]	20.6	[18.4 - 23.0]	28.9	[26.0 - 32.0]	2.5
'Bacillus velezensis' (GCF 001461835.1)	Bacillus spizizenii TU-B-10	33	[29.6 - 36.5]	20.6	[18.4 - 23.0]	28.6	[25.7 - 31.7]	2.62
'Bacillus amyloliquefaciens DSM 7 = ATCC 23350' (GCF 000196735.1)	Bacillus mexicanus FSQ1	30.1	[26.8 - 33.7]	20.6	[18.4 - 23.0]	26.7	[23.8 - 29.8]	3.12
'Bacillus amyloliquefaciens' (GCF 050473685.1)	Bacillus cabrialesii TE3	30.9	[27.5 - 34.4]	20.6	[18.4 - 23.0]	27.2	[24.3 - 30.3]	1.88
'Bacillus siamensis' (GCF 001662915.1)	Bacillus rugosus SPB7	29.4	[26.1 - 33.1]	20.6	[18.4 - 23.0]	26.2	[23.3 - 29.3]	2.7
'Bacillus velezensis' (GCF 001267695.1)	Bacillus subtilis NCIB 3610	31.8	[28.5 - 35.4]	20.6	[18.4 - 23.0]	27.9	[25.0 - 31.0]	2.94
'Bacillus amyloliquefaciens LL3' (GCF 000204275.1)	Bacillus cabrialesii TE3	31.3	[27.9 - 34.9]	20.6	[18.3 - 23.0]	27.5	[24.6 - 30.6]	1.59
'Bacillus velezensis' (GCF 000960265.2)	Bacillus subtilis NCIB 3610	32.5	[29.1 - 36.0]	20.6	[18.4 - 23.1]	28.3	[25.4 - 31.4]	3.04
'Bacillus velezensis AS43.3' (GCF 000319475.1)	Bacillus rugosus SPB7	30.3	[27.0 - 33.9]	20.6	[18.4 - 23.1]	26.9	[24.0 - 30.0]	3.47
'Bacillus amyloliquefaciens' (GCF 001286945.1)	Bacillus subtilis NCIB 3610	31.5	[28.1 - 35.0]	20.6	[18.4 - 23.1]	27.6	[24.7 - 30.7]	2.88
'Bacillus velezensis' (GCF 001461825.1)	Bacillus subtilis ATCC 6051	32.3	[28.9 - 35.8]	20.6	[18.4 - 23.0]	28.2	[25.2 - 31.3]	2.81
'Bacillus velezensis' (GCF 001461845.1)	Bacillus spizizenii TU-B-10	32.7	[29.4 - 36.3]	20.6	[18.3 - 23.0]	28.5	[25.6 - 31.6]	2.48
'Bacillus velezensis' (GCF 001469675.1)	Bacillus mexicanus FSQ1	33.2	[29.8 - 36.7]	20.6	[18.4 - 23.0]	28.8	[25.8 - 31.9]	3.54
'Bacillus velezensis' (GCF 001469675.1)	Bacillus rugosus SPB7	31.2	[27.8 - 34.8]	20.6	[18.3 - 23.0]	27.4	[24.5 - 30.5]	3.38
'Bacillus velezensis CAU B946' (GCF 000283695.1)	Bacillus cabrialesii TE3	33.5	[30.2 - 37.1]	20.6	[18.4 - 23.0]	29	[26.1 - 32.1]	2.39
'Bacillus amyloliquefaciens' (GCF 001278635.1)	Bacillus subtilis NCIB 3610	32.1	[28.7 - 35.7]	20.6	[18.4 - 23.0]	28	[25.1 - 31.1]	2.44
'Bacillus siamensis KCTC 13613' (GCF 000262045.1)	Bacillus rugosus SPB7	30.3	[26.9 - 33.9]	20.6	[18.3 - 23.0]	26.8	[23.9 - 29.9]	3.22
'Bacillus velezensis' (GCF 000769555.1)	Bacillus cabrialesii TE3	33.6	[30.2 - 37.2]	20.6	[18.3 - 23.0]	29	[26.1 - 32.1]	2.28
'Bacillus sp BACIII'	Bacillus rugosus SPB7	30.2	[26.8 - 33.8]	20.6	[18.4 - 23.0]	26.8	[23.9 - 29.9]	3.25
'Bacillus velezensis' (GCF 000960265.2)	Bacillus subtilis ATCC 6051	33.1	[29.7 - 36.7]	20.6	[18.4 - 23.0]	28.7	[25.8 - 31.8]	2.91
'Bacillus sp BACIII'	Bacillus mexicanus FSQ1	32.1	[28.7 - 35.7]	20.6	[18.4 - 23.0]	28	[25.1 - 31.2]	3.4
'Bacillus velezensis' (GCF 000740715.1)	Bacillus subtilis ATCC 6051	32.2	[28.8 - 35.8]	20.5	[18.3 - 23.0]	28.1	[25.2 - 31.2]	2.81
'Bacillus velezensis' (GCF 000960265.2)	Bacillus cabrialesii TE3	33	[29.7 - 36.6]	20.5	[18.3 - 22.9]	28.6	[25.7 - 31.7]	2.31
'Bacillus siamensis KCTC 13613' (GCF 000262045.1)	Bacillus stercoris D7XPN1	32.2	[28.8 - 35.8]	20.5	[18.3 - 23.0]	28.1	[25.2 - 31.2]	2.54
'Bacillus velezensis' (GCF 001461835.1)	Bacillus rugosus SPB7	30.2	[26.9 - 33.8]	20.5	[18.2 - 22.9]	26.7	[23.8 - 29.9]	3.33
'Bacillus amyloliquefaciens' (GCF 001286945.1)	Bacillus cabrialesii TE3	31.7	[28.3 - 35.3]	20.5	[18.2 - 22.9]	27.7	[24.8 - 30.8]	2.16
'Bacillus amyloliquefaciens' (GCF 001278635.1)	Bacillus rugosus SPB7	30.2	[26.8 - 33.8]	20.5	[18.3 - 22.9]	26.7	[23.8 - 29.9]	2.71
'Bacillus amyloliquefaciens DSM 7 = ATCC 23350' (GCF 000196735.1)	Bacillus rugosus SPB7	29.8	[26.4 - 33.4]	20.5	[18.3 - 22.9]	26.4	[23.5 - 29.5]	2.96
'Bacillus amyloliquefaciens LFB112' (GCF 000508265.1)	Bacillus mojavensis KCTC 3706	33.2	[29.9 - 36.8]	20.5	[18.3 - 22.9]	28.8	[25.9 - 31.9]	2.99
'Bacillus amyloliquefaciens' (GCF 000750045.1)	Bacillus mexicanus FSQ1	33.1	[29.7 - 36.6]	20.5	[18.3 - 22.9]	28.7	[25.7 - 31.8]	3.53
'Bacillus amyloliquefaciens' (GCF 050473685.1)	Bacillus rugosus SPB7	29.5	[26.1 - 33.1]	20.5	[18.2 - 22.9]	26.2	[23.3 - 29.3]	2.88
'Bacillus siamensis' (GCF 001662915.1)	Bacillus stercoris D7XPN1	31.4	[28.1 - 35.0]	20.5	[18.3 - 23.0]	27.6	[24.7 - 30.7]	2.02
'Bacillus velezensis' (GCF 001267695.1)	Bacillus cabrialesii TE3	32.7	[29.3 - 36.2]	20.5	[18.2 - 22.9]	28.4	[25.5 - 31.5]	2.21
'Bacillus amyloliquefaciens IT-45' (GCF 000242855.2)	Bacillus rugosus SPB7	30.8	[27.4 - 34.4]	20.5	[18.3 - 22.9]	27.1	[24.2 - 30.2]	3.5
'Bacillus velezensis' (GCF 000833005.1)	Bacillus rugosus SPB7	30.5	[27.1 - 34.1]	20.5	[18.3 - 22.9]	26.9	[24.0 - 30.0]	3.54
'Bacillus amyloliquefaciens' (GCF 050473685.1)	Bacillus mexicanus FSQ1	29.8	[26.4 - 33.4]	20.5	[18.3 - 22.9]	26.5	[23.6 - 29.6]	3.03
'Bacillus amyloliquefaciens' (GCF 965136255.1)	Bacillus subtilis NCIB 3610	30.8	[27.5 - 34.4]	20.5	[18.3 - 22.9]	27.2	[24.3 - 30.3]	2.77
'Bacillus sp BACIII'	Bacillus mojavensis KCTC 3706	33.6	[30.2 - 37.2]	20.5	[18.3 - 22.9]	29	[26.1 - 32.1]	2.7
'Bacillus velezensis AS43.3' (GCF 000319475.1)	Bacillus vallismortis DV1-F-3	29.1	[25.7 - 32.7]	20.5	[18.3 - 22.9]	26	[23.1 - 29.1]	2.83
'Bacillus amyloliquefaciens' (GCF 965136255.1)	Bacillus spizizenii TU-B-10	31.9	[28.5 - 35.4]	20.5	[18.3 - 23.0]	27.9	[25.0 - 31.0]	2.33
'Bacillus amyloliquefaciens KHG19' (GCF 000835145.1)	Bacillus mojavensis KCTC 3706	33.6	[30.2 - 37.1]	20.5	[18.2 - 22.9]	29	[26.0 - 32.1]	2.96
'Bacillus velezensis' (GCF 000769555.1)	Bacillus rugosus SPB7	30.7	[27.4 - 34.3]	20.5	[18.2 - 22.9]	27.1	[24.2 - 30.2]	3.27
'Bacillus velezensis' (GCF 001461845.1)	Bacillus subtilis NCIB 3610	31.8	[28.5 - 35.4]	20.5	[18.3 - 23.0]	27.9	[25.0 - 31.0]	2.92
'Bacillus amyloliquefaciens KHG19' (GCF 000835145.1)	Bacillus rugosus SPB7	30.5	[27.2 - 34.1]	20.5	[18.3 - 22.9]	27	[24.1 - 30.1]	3.51
'Bacillus amyloliquefaciens' (GCF 001278635.1)	Bacillus cabrialesii TE3	31.1	[27.8 - 34.7]	20.5	[18.3 - 23.0]	27.4	[24.5 - 30.5]	1.72
'Bacillus siamensis' (GCF 001662915.1)	Bacillus mexicanus FSQ1	31.8	[28.5 - 35.4]	20.5	[18.3 - 22.9]	27.8	[24.9 - 31.0]	2.86
'Bacillus amyloliquefaciens LL3' (GCF 000204275.1)	Bacillus rugosus SPB7	30.4	[27.1 - 34.0]	20.5	[18.3 - 22.9]	26.9	[24.0 - 30.0]	2.59
'Bacillus velezensis' (GCF 001461845.1)	Bacillus subtilis ATCC 6051	32.3	[28.9 - 35.8]	20.5	[18.3 - 23.0]	28.1	[25.2 - 31.3]	2.79
'Bacillus velezensis FZB42' (GCF 000015785.1)	Bacillus mexicanus FSQ1	32.3	[28.9 - 35.9]	20.5	[18.3 - 22.9]	28.2	[25.2 - 31.3]	3.51
'Bacillus siamensis' (GCF 001662915.1)	Bacillus vallismortis DV1-F-3	27.7	[24.3 - 31.3]	20.5	[18.3 - 22.9]	25	[22.1 - 28.1]	2.06
'Bacillus velezensis CAU B946' (GCF 000283695.1)	Bacillus rugosus SPB7	30.5	[27.1 - 34.1]	20.5	[18.3 - 22.9]	26.9	[24.0 - 30.0]	3.39
'Bacillus amyloliquefaciens LL3' (GCF 000204275.1)	Bacillus mexicanus FSQ1	30.2	[26.9 - 33.8]	20.5	[18.3 - 22.9]	26.8	[23.9 - 29.9]	2.74
'Bacillus velezensis' (GCF 000833005.1)	Bacillus stercoris D7XPN1	33.2	[29.9 - 36.8]	20.5	[18.3 - 22.9]	28.8	[25.8 - 31.9]	2.86
'Bacillus velezensis' (GCF 001461835.1)	Bacillus cabrialesii TE3	33	[29.6 - 36.5]	20.5	[18.3 - 23.0]	28.6	[25.7 - 31.7]	2.33
'Bacillus amyloliquefaciens' (GCF 001286965.1)	Bacillus spizizenii TU-B-10	31.6	[28.3 - 35.2]	20.5	[18.3 - 22.9]	27.7	[24.8 - 30.8]	2.46
'Bacillus velezensis' (GCF 001461825.1)	Bacillus cabrialesii TE3	32.6	[29.3 - 36.2]	20.5	[18.2 - 22.9]	28.4	[25.5 - 31.5]	2.21
'Bacillus amyloliquefaciens KHG19' (GCF 000835145.1)	Bacillus vallismortis DV1-F-3	29.4	[26.0 - 33.0]	20.5	[18.2 - 22.9]	26.1	[23.3 - 29.2]	2.86
'Bacillus velezensis' (GCF 000973485.1)	Bacillus stercoris D7XPN1	33.3	[30.0 - 36.9]	20.5	[18.3 - 22.9]	28.8	[25.9 - 31.9]	2.87
'Bacillus velezensis' (GCF 001440465.1)	Bacillus cabrialesii TE3	33.2	[29.8 - 36.7]	20.5	[18.3 - 22.9]	28.7	[25.8 - 31.8]	2.29
'Bacillus velezensis' (GCF 000973485.1)	Bacillus rugosus SPB7	30.4	[27.0 - 34.0]	20.5	[18.3 - 22.9]	26.9	[24.0 - 30.0]	3.54
'Bacillus velezensis FZB42' (GCF 000015785.1)	Bacillus vallismortis DV1-F-3	28.7	[25.4 - 32.3]	20.5	[18.3 - 22.9]	25.7	[22.8 - 28.8]	2.71
'Bacillus velezensis' (GCF 000833005.1)	Bacillus mexicanus FSQ1	33.3	[29.9 - 36.8]	20.5	[18.2 - 22.9]	28.8	[25.9 - 31.9]	3.7
'Bacillus velezensis' (GCF 000740715.1)	Bacillus subtilis NCIB 3610	31.8	[28.4 - 35.3]	20.5	[18.3 - 23.0]	27.8	[24.9 - 30.9]	2.94
'Bacillus amyloliquefaciens LFB112' (GCF 000508265.1)	Bacillus rugosus SPB7	30.3	[26.9 - 33.9]	20.5	[18.3 - 22.9]	26.8	[23.9 - 29.9]	3.53
'Bacillus amyloliquefaciens IT-45' (GCF 000242855.2)	Bacillus mexicanus FSQ1	32.8	[29.5 - 36.4]	20.5	[18.3 - 22.9]	28.5	[25.6 - 31.6]	3.66
'Bacillus velezensis' (GCF 000769555.1)	Bacillus mojavensis KCTC 3706	33.2	[29.8 - 36.7]	20.5	[18.2 - 22.9]	28.7	[25.8 - 31.8]	2.73
'Bacillus amyloliquefaciens LFB112' (GCF 000508265.1)	Bacillus mexicanus FSQ1	32.8	[29.4 - 36.4]	20.5	[18.3 - 22.9]	28.5	[25.6 - 31.6]	3.69
'Bacillus amyloliquefaciens' (GCF 965136255.1)	Bacillus subtilis ATCC 6051	31.2	[27.9 - 34.8]	20.5	[18.3 - 22.9]	27.4	[24.5 - 30.6]	2.64
'Bacillus velezensis CAU B946' (GCF 000283695.1)	Bacillus mexicanus FSQ1	32.7	[29.3 - 36.3]	20.5	[18.3 - 22.9]	28.4	[25.5 - 31.5]	3.55
'Bacillus velezensis' (GCF 000769555.1)	Bacillus stercoris D7XPN1	34.5	[31.2 - 38.1]	20.5	[18.3 - 22.9]	29.6	[26.7 - 32.7]	2.6
'Bacillus amyloliquefaciens' (GCF 000750045.1)	Bacillus stercoris D7XPN1	34.1	[30.8 - 37.7]	20.5	[18.3 - 23.0]	29.4	[26.4 - 32.5]	2.69
'Bacillus amyloliquefaciens KHG19' (GCF 000835145.1)	Bacillus mexicanus FSQ1	32.6	[29.2 - 36.2]	20.5	[18.2 - 22.9]	28.3	[25.4 - 31.4]	3.66
'Bacillus amyloliquefaciens' (GCF 001286965.1)	Bacillus subtilis ATCC 6051	30.9	[27.6 - 34.5]	20.5	[18.2 - 22.9]	27.2	[24.3 - 30.3]	2.77
'Bacillus velezensis' (GCF 000769555.1)	Bacillus mexicanus FSQ1	32.2	[28.8 - 35.8]	20.5	[18.2 - 22.9]	28.1	[25.1 - 31.2]	3.43
'Bacillus amyloliquefaciens' (GCF 001286965.1)	Bacillus subtilis NCIB 3610	30.5	[27.2 - 34.1]	20.5	[18.2 - 22.9]	27	[24.1 - 30.1]	2.9
'Bacillus amyloliquefaciens IT-45' (GCF 000242855.2)	Bacillus stercoris D7XPN1	33.3	[30.0 - 36.9]	20.5	[18.3 - 22.9]	28.9	[25.9 - 32.0]	2.82
'Bacillus velezensis' (GCF 000973485.1)	Bacillus mexicanus FSQ1	33.3	[29.9 - 36.8]	20.5	[18.3 - 22.9]	28.8	[25.9 - 31.9]	3.7
'Bacillus velezensis' (GCF 000740715.1)	Bacillus spizizenii TU-B-10	33	[29.6 - 36.6]	20.5	[18.3 - 23.0]	28.6	[25.7 - 31.7]	2.5
'Bacillus amyloliquefaciens' (GCF 000750045.1)	Bacillus rugosus SPB7	31	[27.6 - 34.6]	20.5	[18.3 - 22.9]	27.3	[24.4 - 30.4]	3.37
'Bacillus amyloliquefaciens IT-45' (GCF 000242855.2)	Bacillus mojavensis KCTC 3706	33.2	[29.8 - 36.8]	20.5	[18.2 - 22.9]	28.7	[25.8 - 31.9]	2.96
'Bacillus amyloliquefaciens LL3' (GCF 000204275.1)	Bacillus vallismortis DV1-F-3	28.7	[25.3 - 32.3]	20.5	[18.2 - 22.9]	25.7	[22.8 - 28.8]	1.94
'Bacillus velezensis CAU B946' (GCF 000283695.1)	Bacillus mojavensis KCTC 3706	33	[29.6 - 36.6]	20.4	[18.2 - 22.9]	28.6	[25.7 - 31.7]	2.84
'Bacillus velezensis' (GCF 001469675.1)	Bacillus vallismortis DV1-F-3	28.3	[24.9 - 31.9]	20.4	[18.2 - 22.8]	25.4	[22.5 - 28.5]	2.74
'Bacillus velezensis' (GCF 001461845.1)	Bacillus cabrialesii TE3	32.7	[29.4 - 36.3]	20.4	[18.2 - 22.9]	28.4	[25.5 - 31.5]	2.19
'Bacillus velezensis' (GCF 000960265.2)	Bacillus stercoris D7XPN1	33.9	[30.6 - 37.5]	20.4	[18.2 - 22.8]	29.2	[26.3 - 32.3]	2.63
'Bacillus velezensis' (GCF 001469675.1)	Bacillus mojavensis KCTC 3706	34.7	[31.3 - 38.3]	20.4	[18.1 - 22.8]	29.7	[26.8 - 32.8]	2.83
'Bacillus amyloliquefaciens' (GCF 001286945.1)	Bacillus stercoris D7XPN1	33.7	[30.3 - 37.2]	20.4	[18.2 - 22.8]	29	[26.1 - 32.1]	2.47
'Bacillus amyloliquefaciens' (GCF 001286945.1)	Bacillus rugosus SPB7	29.4	[26.0 - 33.0]	20.4	[18.2 - 22.8]	26.2	[23.3 - 29.3]	3.15
'Bacillus amyloliquefaciens DSM 7 = ATCC 23350' (GCF 000196735.1)	Bacillus stercoris D7XPN1	32.4	[29.0 - 35.9]	20.4	[18.2 - 22.8]	28.2	[25.2 - 31.3]	2.29
'Bacillus velezensis FZB42' (GCF 000015785.1)	Bacillus mojavensis KCTC 3706	33.5	[30.1 - 37.1]	20.4	[18.2 - 22.8]	28.9	[26.0 - 32.0]	2.81
'Bacillus velezensis' (GCF 000740715.1)	Bacillus cabrialesii TE3	32.9	[29.5 - 36.5]	20.4	[18.2 - 22.8]	28.5	[25.6 - 31.6]	2.21
'Bacillus amyloliquefaciens' (GCF 001286965.1)	Bacillus stercoris D7XPN1	31.1	[27.7 - 34.7]	20.4	[18.2 - 22.8]	27.3	[24.4 - 30.4]	2.49
'Bacillus siamensis KCTC 13613' (GCF 000262045.1)	Bacillus vallismortis DV1-F-3	28	[24.6 - 31.6]	20.4	[18.2 - 22.8]	25.2	[22.3 - 28.3]	2.57
'Bacillus velezensis' (GCF 000833005.1)	Bacillus mojavensis KCTC 3706	33.4	[30.0 - 37.0]	20.4	[18.2 - 22.8]	28.8	[25.9 - 31.9]	2.99
'Bacillus amyloliquefaciens' (GCF 000750045.1)	Bacillus vallismortis DV1-F-3	28	[24.7 - 31.7]	20.4	[18.1 - 22.8]	25.2	[22.3 - 28.3]	2.73
'Bacillus velezensis' (GCF 000973485.1)	Bacillus mojavensis KCTC 3706	33.3	[30.0 - 36.9]	20.4	[18.2 - 22.8]	28.8	[25.9 - 31.9]	3
'Bacillus amyloliquefaciens' (GCF 965136255.1)	Bacillus cabrialesii TE3	31.2	[27.8 - 34.8]	20.4	[18.2 - 22.8]	27.4	[24.5 - 30.5]	2.04
'Bacillus velezensis' (GCF 000960265.2)	Bacillus rugosus SPB7	30.9	[27.5 - 34.5]	20.4	[18.2 - 22.8]	27.2	[24.3 - 30.3]	3.31
'Bacillus amyloliquefaciens DSM 7 = ATCC 23350' (GCF 000196735.1)	Bacillus vallismortis DV1-F-3	27.9	[24.5 - 31.5]	20.4	[18.1 - 22.8]	25.1	[22.2 - 28.2]	2.32
'Bacillus amyloliquefaciens LFB112' (GCF 000508265.1)	Bacillus vallismortis DV1-F-3	29.1	[25.8 - 32.7]	20.4	[18.1 - 22.8]	26	[23.1 - 29.1]	2.89
'Bacillus amyloliquefaciens' (GCF 001286945.1)	Bacillus mojavensis KCTC 3706	31.8	[28.4 - 35.4]	20.4	[18.1 - 22.8]	27.8	[24.9 - 30.9]	2.61
'Bacillus amyloliquefaciens' (GCF 001278635.1)	Bacillus stercoris D7XPN1	32	[28.7 - 35.6]	20.4	[18.2 - 22.9]	28	[25.0 - 31.1]	2.04
'Bacillus velezensis' (GCF 001440465.1)	Bacillus mexicanus FSQ1	32.9	[29.6 - 36.5]	20.4	[18.1 - 22.8]	28.5	[25.6 - 31.6]	3.44
'Bacillus velezensis' (GCF 001461835.1)	Bacillus stercoris D7XPN1	32.8	[29.4 - 36.3]	20.4	[18.2 - 22.9]	28.4	[25.5 - 31.6]	2.65
'Bacillus amyloliquefaciens' (GCF 050473685.1)	Bacillus mojavensis KCTC 3706	32.1	[28.7 - 35.7]	20.4	[18.2 - 22.8]	28	[25.1 - 31.1]	2.33
'Bacillus velezensis' (GCF 001440465.1)	Bacillus subtilis NCIB 3610	32.3	[28.9 - 35.9]	20.4	[18.2 - 22.8]	28.1	[25.2 - 31.2]	3.02
'Bacillus siamensis KCTC 13613' (GCF 000262045.1)	Bacillus mojavensis KCTC 3706	33.2	[29.8 - 36.7]	20.4	[18.2 - 22.8]	28.7	[25.8 - 31.8]	2.67
'Bacillus velezensis' (GCF 001440465.1)	Bacillus subtilis ATCC 6051	33.1	[29.8 - 36.7]	20.4	[18.2 - 22.8]	28.7	[25.7 - 31.8]	2.89
'Bacillus siamensis' (GCF 001662915.1)	Bacillus mojavensis KCTC 3706	32.3	[28.9 - 35.9]	20.4	[18.2 - 22.8]	28.1	[25.2 - 31.2]	2.15
'Bacillus velezensis CAU B946' (GCF 000283695.1)	Bacillus vallismortis DV1-F-3	28.9	[25.6 - 32.6]	20.4	[18.1 - 22.8]	25.8	[22.9 - 28.9]	2.75
'Bacillus velezensis' (GCF 000960265.2)	Bacillus mexicanus FSQ1	33	[29.6 - 36.5]	20.4	[18.2 - 22.8]	28.6	[25.6 - 31.7]	3.47
'Bacillus amyloliquefaciens DSM 7 = ATCC 23350' (GCF 000196735.1)	Bacillus mojavensis KCTC 3706	32.3	[29.0 - 35.9]	20.4	[18.2 - 22.8]	28.2	[25.2 - 31.3]	2.42
'Bacillus velezensis' (GCF 001440465.1)	Bacillus rugosus SPB7	31	[27.6 - 34.6]	20.4	[18.1 - 22.8]	27.2	[24.3 - 30.3]	3.29
'Bacillus amyloliquefaciens' (GCF 001278635.1)	Bacillus vallismortis DV1-F-3	28.1	[24.7 - 31.7]	20.4	[18.1 - 22.8]	25.2	[22.3 - 28.3]	2.07
'Bacillus amyloliquefaciens' (GCF 001286965.1)	Bacillus cabrialesii TE3	31.8	[28.5 - 35.4]	20.4	[18.2 - 22.8]	27.8	[24.9 - 30.9]	2.17
'Bacillus velezensis AS43.3' (GCF 000319475.1)	Bacillus mojavensis KCTC 3706	33.8	[30.4 - 37.3]	20.4	[18.2 - 22.8]	29.1	[26.2 - 32.2]	2.92
'Bacillus velezensis' (GCF 001267695.1)	Bacillus stercoris D7XPN1	33.6	[30.2 - 37.1]	20.4	[18.2 - 22.8]	28.9	[26.0 - 32.0]	2.53
'Bacillus velezensis' (GCF 001440465.1)	Bacillus spizizenii TU-B-10	33.6	[30.2 - 37.2]	20.4	[18.2 - 22.8]	29	[26.0 - 32.1]	2.58
'Bacillus velezensis' (GCF 001461825.1)	Bacillus stercoris D7XPN1	33.6	[30.2 - 37.1]	20.4	[18.2 - 22.8]	28.9	[26.0 - 32.0]	2.53
'Bacillus amyloliquefaciens IT-45' (GCF 000242855.2)	Bacillus vallismortis DV1-F-3	29.5	[26.1 - 33.1]	20.4	[18.2 - 22.9]	26.2	[23.3 - 29.3]	2.86
'Bacillus velezensis' (GCF 001440465.1)	Bacillus stercoris D7XPN1	34	[30.7 - 37.6]	20.4	[18.2 - 22.8]	29.3	[26.3 - 32.4]	2.61
'Bacillus siamensis KCTC 13613' (GCF 000262045.1)	Bacillus mexicanus FSQ1	32.6	[29.2 - 36.2]	20.4	[18.2 - 22.9]	28.3	[25.4 - 31.4]	3.37
'Bacillus velezensis' (GCF 001461845.1)	Bacillus stercoris D7XPN1	33.8	[30.4 - 37.3]	20.4	[18.2 - 22.8]	29.1	[26.2 - 32.2]	2.51
'Bacillus amyloliquefaciens' (GCF 001286945.1)	Bacillus mexicanus FSQ1	30.4	[27.0 - 34.0]	20.4	[18.2 - 22.9]	26.8	[23.9 - 30.0]	3.31
'Bacillus velezensis' (GCF 001461845.1)	Bacillus mojavensis KCTC 3706	32.5	[29.1 - 36.0]	20.3	[18.1 - 22.7]	28.2	[25.3 - 31.3]	2.64
'Bacillus velezensis' (GCF 000833005.1)	Bacillus vallismortis DV1-F-3	28.8	[25.4 - 32.4]	20.3	[18.1 - 22.7]	25.7	[22.8 - 28.8]	2.9
'Bacillus amyloliquefaciens' (GCF 050473685.1)	Bacillus stercoris D7XPN1	32	[28.7 - 35.6]	20.3	[18.1 - 22.8]	27.9	[25.0 - 31.0]	2.2
'Bacillus velezensis' (GCF 001267695.1)	Bacillus rugosus SPB7	30.6	[27.3 - 34.2]	20.3	[18.1 - 22.7]	27	[24.1 - 30.1]	3.21
'Bacillus amyloliquefaciens' (GCF 050473685.1)	Bacillus vallismortis DV1-F-3	27.6	[24.2 - 31.2]	20.3	[18.1 - 22.7]	24.9	[22.0 - 28.0]	2.23
'Bacillus amyloliquefaciens' (GCF 965136255.1)	Bacillus mexicanus FSQ1	30.1	[26.7 - 33.7]	20.3	[18.1 - 22.8]	26.6	[23.7 - 29.7]	3.19
'Bacillus amyloliquefaciens' (GCF 001278635.1)	Bacillus mexicanus FSQ1	31.2	[27.8 - 34.8]	20.3	[18.1 - 22.7]	27.4	[24.5 - 30.5]	2.87
'Bacillus velezensis' (GCF 001461845.1)	Bacillus mexicanus FSQ1	31.7	[28.3 - 35.3]	20.3	[18.1 - 22.7]	27.7	[24.8 - 30.8]	3.35
'Bacillus amyloliquefaciens LL3' (GCF 000204275.1)	Bacillus stercoris D7XPN1	32.7	[29.4 - 36.3]	20.3	[18.1 - 22.7]	28.4	[25.5 - 31.5]	1.91
'Bacillus velezensis' (GCF 000740715.1)	Bacillus stercoris D7XPN1	34.3	[30.9 - 37.9]	20.3	[18.1 - 22.7]	29.4	[26.5 - 32.5]	2.53
'Bacillus velezensis' (GCF 001461835.1)	Bacillus mexicanus FSQ1	32.3	[29.0 - 35.9]	20.3	[18.1 - 22.7]	28.1	[25.2 - 31.2]	3.49
'Bacillus velezensis' (GCF 000740715.1)	Bacillus mexicanus FSQ1	31.5	[28.1 - 35.1]	20.3	[18.1 - 22.7]	27.5	[24.6 - 30.7]	3.37
'Bacillus amyloliquefaciens' (GCF 000750045.1)	Bacillus mojavensis KCTC 3706	34.2	[30.8 - 37.8]	20.3	[18.1 - 22.7]	29.3	[26.4 - 32.5]	2.82
'Bacillus amyloliquefaciens' (GCF 001286965.1)	Bacillus rugosus SPB7	29.3	[26.0 - 32.9]	20.3	[18.1 - 22.7]	26.1	[23.2 - 29.2]	3.17
'Bacillus amyloliquefaciens' (GCF 965136255.1)	Bacillus rugosus SPB7	29.8	[26.4 - 33.4]	20.3	[18.1 - 22.7]	26.4	[23.5 - 29.5]	3.04
'Bacillus amyloliquefaciens LL3' (GCF 000204275.1)	Bacillus mojavensis KCTC 3706	32.9	[29.5 - 36.5]	20.3	[18.1 - 22.7]	28.5	[25.6 - 31.6]	2.04
'Bacillus velezensis' (GCF 000973485.1)	Bacillus vallismortis DV1-F-3	28.8	[25.4 - 32.4]	20.3	[18.1 - 22.7]	25.7	[22.8 - 28.8]	2.9
'Bacillus velezensis' (GCF 000740715.1)	Bacillus rugosus SPB7	30.4	[27.0 - 34.0]	20.3	[18.1 - 22.7]	26.8	[23.9 - 29.9]	3.21
'Bacillus velezensis' (GCF 001267695.1)	Bacillus mojavensis KCTC 3706	32.4	[29.0 - 35.9]	20.3	[18.1 - 22.7]	28.1	[25.2 - 31.2]	2.66
'Bacillus amyloliquefaciens' (GCF 001286965.1)	Bacillus mojavensis KCTC 3706	31	[27.6 - 34.6]	20.3	[18.1 - 22.7]	27.2	[24.3 - 30.3]	2.62
'Bacillus velezensis' (GCF 001461845.1)	Bacillus rugosus SPB7	30.8	[27.4 - 34.4]	20.3	[18.1 - 22.7]	27.1	[24.2 - 30.2]	3.19
'Bacillus amyloliquefaciens' (GCF 001286965.1)	Bacillus mexicanus FSQ1	32.4	[29.0 - 36.0]	20.3	[18.1 - 22.7]	28.1	[25.2 - 31.2]	3.33
'Bacillus velezensis' (GCF 000740715.1)	Bacillus mojavensis KCTC 3706	32.6	[29.2 - 36.2]	20.3	[18.1 - 22.7]	28.3	[25.4 - 31.4]	2.66
'Bacillus velezensis' (GCF 001267695.1)	Bacillus mexicanus FSQ1	32	[28.6 - 35.6]	20.3	[18.1 - 22.7]	27.9	[25.0 - 31.0]	3.36
'Bacillus velezensis' (GCF 001461825.1)	Bacillus rugosus SPB7	30.6	[27.3 - 34.2]	20.3	[18.1 - 22.7]	27	[24.1 - 30.1]	3.21
'Bacillus velezensis' (GCF 001461825.1)	Bacillus mexicanus FSQ1	32	[28.6 - 35.6]	20.3	[18.1 - 22.7]	27.9	[25.0 - 31.0]	3.37
'Bacillus amyloliquefaciens' (GCF 001278635.1)	Bacillus mojavensis KCTC 3706	31.8	[28.4 - 35.4]	20.3	[18.1 - 22.7]	27.7	[24.8 - 30.8]	2.17
'Bacillus velezensis' (GCF 001461825.1)	Bacillus mojavensis KCTC 3706	32.4	[29.0 - 36.0]	20.3	[18.1 - 22.7]	28.1	[25.2 - 31.2]	2.66
'Bacillus velezensis' (GCF 001461835.1)	Bacillus vallismortis DV1-F-3	28.6	[25.2 - 32.2]	20.2	[18.0 - 22.7]	25.5	[22.6 - 28.6]	2.69
'Bacillus velezensis' (GCF 000960265.2)	Bacillus mojavensis KCTC 3706	34.5	[31.1 - 38.1]	20.2	[18.0 - 22.6]	29.5	[26.6 - 32.6]	2.76
'Bacillus velezensis' (GCF 000769555.1)	Bacillus vallismortis DV1-F-3	29.4	[26.0 - 33.0]	20.2	[18.0 - 22.6]	26.1	[23.2 - 29.2]	2.63
'Bacillus velezensis' (GCF 000960265.2)	Bacillus vallismortis DV1-F-3	28.1	[24.7 - 31.7]	20.2	[18.0 - 22.6]	25.2	[22.3 - 28.3]	2.67
'Bacillus amyloliquefaciens' (GCF 965136255.1)	Bacillus mojavensis KCTC 3706	32.3	[29.0 - 35.9]	20.2	[18.0 - 22.6]	28.1	[25.2 - 31.2]	2.49
'Bacillus amyloliquefaciens' (GCF 965136255.1)	Bacillus stercoris D7XPN1	32.3	[29.0 - 35.9]	20.2	[18.0 - 22.6]	28.1	[25.2 - 31.2]	2.36
'Bacillus velezensis' (GCF 001440465.1)	Bacillus mojavensis KCTC 3706	34.5	[31.1 - 38.1]	20.2	[17.9 - 22.6]	29.5	[26.5 - 32.6]	2.74
'Bacillus velezensis' (GCF 001461835.1)	Bacillus mojavensis KCTC 3706	34.1	[30.7 - 37.6]	20.2	[18.0 - 22.7]	29.2	[26.3 - 32.3]	2.78
'Bacillus velezensis' (GCF 001461845.1)	Bacillus vallismortis DV1-F-3	28.3	[24.9 - 31.9]	20.1	[17.8 - 22.5]	25.3	[22.4 - 28.4]	2.55
'Bacillus amyloliquefaciens' (GCF 001286965.1)	Bacillus vallismortis DV1-F-3	28.2	[24.9 - 31.9]	20.1	[17.9 - 22.5]	25.3	[22.4 - 28.4]	2.53
'Bacillus velezensis' (GCF 001267695.1)	Bacillus vallismortis DV1-F-3	28.7	[25.4 - 32.4]	20.1	[17.9 - 22.5]	25.6	[22.7 - 28.7]	2.56
'Bacillus velezensis' (GCF 001461825.1)	Bacillus vallismortis DV1-F-3	28.7	[25.4 - 32.4]	20.1	[17.9 - 22.5]	25.6	[22.7 - 28.7]	2.57
'Bacillus amyloliquefaciens' (GCF 001286945.1)	Bacillus vallismortis DV1-F-3	27.9	[24.5 - 31.5]	20.1	[17.9 - 22.5]	25	[22.2 - 28.2]	2.51
'Bacillus amyloliquefaciens' (GCF 965136255.1)	Bacillus vallismortis DV1-F-3	27.8	[24.4 - 31.4]	20.1	[17.9 - 22.5]	25	[22.1 - 28.1]	2.39
'Bacillus velezensis' (GCF 000740715.1)	Bacillus vallismortis DV1-F-3	28.2	[24.9 - 31.9]	20.1	[17.9 - 22.5]	25.3	[22.4 - 28.4]	2.57
'Bacillus velezensis' (GCF 001440465.1)	Bacillus vallismortis DV1-F-3	28	[24.7 - 31.7]	20	[17.8 - 22.4]	25.1	[22.2 - 28.2]	2.64
