# Supplementary material for: Genomic and Functional Characterization of the Endophytic Bacillus siamensis Strain BACIII with Plant Growth-Promoting and Antifungal Activity
Source: Microorganisms. 2026 Jul 17;14(7):1569. doi: 10.3390/microorganisms14071569 (PMC13413643; doi:10.3390/microorganisms14071569)
Supplement: Supplementary file 1 [file microorganisms-14-01569-s001.zip › Supplementary Material S3.xlsx]

## Sheet: BACIII
Island start	Island end	Length	Method	Gene name	Gene ID	Locus	Gene start	Gene end	Strand	Product	External Annotations
641439	675649	34210	Predicted by at least one method			KNMDKKFI_00664	641439	641600	-1	hypothetical protein
641439	675649	34210	Predicted by at least one method			KNMDKKFI_00665	641671	642954	-1	hypothetical protein
641439	675649	34210	Predicted by at least one method			KNMDKKFI_00666	642972	643787	-1	hypothetical protein
641439	675649	34210	Predicted by at least one method		immA	KNMDKKFI_00667	643810	644298	-1	Metallopeptidase ImmA
641439	675649	34210	Predicted by at least one method		immR	KNMDKKFI_00668	644295	644675	-1	HTH-type transcriptional regulator ImmR
641439	675649	34210	Predicted by at least one method		xis	KNMDKKFI_00669	644953	645141	1	ICEBs1 excisionase
641439	675649	34210	Predicted by at least one method			KNMDKKFI_00670	645138	645398	1	hypothetical protein
641439	675649	34210	Predicted by at least one method			KNMDKKFI_00671	645449	645709	1	hypothetical protein
641439	675649	34210	Predicted by at least one method			KNMDKKFI_00672	646070	646438	1	hypothetical protein
641439	675649	34210	Predicted by at least one method			KNMDKKFI_00673	646736	648157	1	hypothetical protein
641439	675649	34210	Predicted by at least one method			KNMDKKFI_00674	648195	649205	1	hypothetical protein
641439	675649	34210	Predicted by at least one method			KNMDKKFI_00675	649472	649771	1	hypothetical protein
641439	675649	34210	Predicted by at least one method			KNMDKKFI_00676	649774	650046	1	hypothetical protein
641439	675649	34210	Predicted by at least one method			KNMDKKFI_00677	650068	650322	1	hypothetical protein
641439	675649	34210	Predicted by at least one method			KNMDKKFI_00678	650346	650618	1	hypothetical protein
641439	675649	34210	Predicted by at least one method			KNMDKKFI_00679	650682	650996	1	hypothetical protein
641439	675649	34210	Predicted by at least one method			KNMDKKFI_00680	651013	651309	1	hypothetical protein
641439	675649	34210	Predicted by at least one method			KNMDKKFI_00681	651306	651455	1	hypothetical protein
641439	675649	34210	Predicted by at least one method			KNMDKKFI_00682	651468	652532	1	hypothetical protein
641439	675649	34210	Predicted by at least one method			KNMDKKFI_00683	652548	652796	1	hypothetical protein
641439	675649	34210	Predicted by at least one method			KNMDKKFI_00684	652808	653332	1	hypothetical protein
641439	675649	34210	Predicted by at least one method			KNMDKKFI_00685	653322	655715	1	hypothetical protein
641439	675649	34210	Predicted by at least one method			KNMDKKFI_00686	655729	656055	1	hypothetical protein
641439	675649	34210	Predicted by at least one method			KNMDKKFI_00687	656066	658435	1	hypothetical protein
641439	675649	34210	Predicted by at least one method			KNMDKKFI_00688	658432	659442	1	hypothetical protein
641439	675649	34210	Predicted by at least one method			KNMDKKFI_00689	659454	659960	1	hypothetical protein
641439	675649	34210	Predicted by at least one method			KNMDKKFI_00690	660023	660409	1	hypothetical protein
641439	675649	34210	Predicted by at least one method			KNMDKKFI_00691	660415	660669	1	hypothetical protein
641439	675649	34210	Predicted by at least one method			KNMDKKFI_00692	660824	661624	1	hypothetical protein
641439	675649	34210	Predicted by at least one method		rapI_2	KNMDKKFI_00693	661844	663037	1	Response regulator aspartate phosphatase I
641439	675649	34210	Predicted by at least one method			KNMDKKFI_00694	663154	664665	-1	hypothetical protein
641439	675649	34210	Predicted by at least one method			KNMDKKFI_00695	664757	664927	-1	hypothetical protein
641439	675649	34210	Predicted by at least one method			KNMDKKFI_00696	665780	666286	-1	hypothetical protein
641439	675649	34210	Predicted by at least one method		bcrA_3	KNMDKKFI_00697	666279	666950	-1	Bacitracin transport ATP-binding protein BcrA
641439	675649	34210	Predicted by at least one method			KNMDKKFI_00698	666965	667777	-1	hypothetical protein
641439	675649	34210	Predicted by at least one method			KNMDKKFI_00699	667764	668570	-1	hypothetical protein
641439	675649	34210	Predicted by at least one method			KNMDKKFI_00700	668673	669110	-1	hypothetical protein
641439	675649	34210	Predicted by at least one method			KNMDKKFI_00701	669121	669696	-1	hypothetical protein
641439	675649	34210	Predicted by at least one method			KNMDKKFI_00702	669841	670674	1	hypothetical protein
641439	675649	34210	Predicted by at least one method			KNMDKKFI_00703	671265	671888	-1	hypothetical protein
641439	675649	34210	Predicted by at least one method			KNMDKKFI_00704	672003	672884	-1	2A78: carboxylate/amino acid/amine transporter
641439	675649	34210	Predicted by at least one method		norG_1	KNMDKKFI_00705	673020	674468	1	HTH-type transcriptional regulator NorG
641439	675649	34210	Predicted by at least one method		yjcF_1	KNMDKKFI_00706	674642	675076	-1	putative N-acetyltransferase YjcF
641439	675649	34210	Predicted by at least one method			KNMDKKFI_00707	675197	675649	1	hypothetical protein
724774	729914	5140	Predicted by at least one method			KNMDKKFI_00762	724774	724944	1	CxxH_BA5709: CxxH/CxxC protein
724774	729914	5140	Predicted by at least one method		rlmH	KNMDKKFI_00763	725025	725504	1	Ribosomal RNA large subunit methyltransferase H
724774	729914	5140	Predicted by at least one method			KNMDKKFI_00764	725587	726786	1	hypothetical protein
724774	729914	5140	Predicted by at least one method			KNMDKKFI_00765	726786	727442	1	hypothetical protein
724774	729914	5140	Predicted by at least one method			KNMDKKFI_00766	727614	729914	1	hypothetical protein
1232583	1239928	7345	Predicted by at least one method			KNMDKKFI_01271	1232583	1232894	-1	hypothetical protein
1232583	1239928	7345	Predicted by at least one method			KNMDKKFI_01272	1232911	1234329	-1	hypothetical protein
1232583	1239928	7345	Predicted by at least one method			KNMDKKFI_01273	1234440	1234727	1	hypothetical protein
1232583	1239928	7345	Predicted by at least one method			KNMDKKFI_01274	1234921	1235136	-1	hypothetical protein
1232583	1239928	7345	Predicted by at least one method			KNMDKKFI_01275	1235437	1235694	1	hypothetical protein
1232583	1239928	7345	Predicted by at least one method			KNMDKKFI_01276	1236196	1236453	1	hypothetical protein
1232583	1239928	7345	Predicted by at least one method			KNMDKKFI_01277	1236590	1236874	1	hypothetical protein
1232583	1239928	7345	Predicted by at least one method		padC	KNMDKKFI_01278	1237306	1237794	1	Phenolic acid decarboxylase PadC
1232583	1239928	7345	Predicted by at least one method		paiA	KNMDKKFI_01279	1237857	1238375	-1	Spermidine/spermine N(1)-acetyltransferase
1232583	1239928	7345	Predicted by at least one method			KNMDKKFI_01280	1238495	1239130	1	hypothetical protein
1232583	1239928	7345	Predicted by at least one method			KNMDKKFI_01281	1239168	1239698	1	IS1595 family transposase ISCac2
1232583	1239928	7345	Predicted by at least one method			KNMDKKFI_01282	1239728	1239928	-1	hypothetical protein
1855449	1871410	15961	Predicted by at least one method		rph	KNMDKKFI_01936	1855449	1856186	1	Ribonuclease PH
1855449	1871410	15961	Predicted by at least one method			KNMDKKFI_01937	1856208	1856795	1	dITP/XTP pyrophosphatase
1855449	1871410	15961	Predicted by at least one method			KNMDKKFI_01938	1856812	1857321	1	Putative metallophosphoesterase MG207
1855449	1871410	15961	Predicted by at least one method			KNMDKKFI_01941	1858133	1861348	1	dnd_restrict_1: DNA phosphorothioation system restriction enzyme
1855449	1871410	15961	Predicted by at least one method		hsdM	KNMDKKFI_01942	1861481	1862911	1	Type I restriction enzyme EcoKI M protein
1855449	1871410	15961	Predicted by at least one method		hsdS	KNMDKKFI_01943	1862908	1864377	1	Type-1 restriction enzyme EcoKI specificity protein
1855449	1871410	15961	Predicted by at least one method			KNMDKKFI_01944	1865153	1865431	1	hypothetical protein
1855449	1871410	15961	Predicted by at least one method			KNMDKKFI_01945	1865740	1867356	1	TIGR04141: sporadically distributed protein
1855449	1871410	15961	Predicted by at least one method			KNMDKKFI_01946	1867599	1867787	-1	hypothetical protein
1855449	1871410	15961	Predicted by at least one method			KNMDKKFI_01947	1868314	1868499	1	hypothetical protein
1855449	1871410	15961	Predicted by at least one method			KNMDKKFI_01948	1868537	1868887	-1	hypothetical protein
1855449	1871410	15961	Predicted by at least one method		ilvB	KNMDKKFI_01949	1869686	1871410	1	Acetolactate synthase large subunit
1855449	1871410	15961	Predicted by at least one method		ilvH	KNMDKKFI_01950	1871407	1871925	1	Acetolactate synthase small subunit
1991316	2009516	18200	Predicted by at least one method		ybiV_2	KNMDKKFI_02073	1991316	1991840	1	Sugar phosphatase YbiV
1991316	2009516	18200	Predicted by at least one method			KNMDKKFI_02074	1991915	1992139	1	Cof-subfamily: Cof-like hydrolase
1991316	2009516	18200	Predicted by at least one method			KNMDKKFI_02075	1992387	1992650	1	hypothetical protein
1991316	2009516	18200	Predicted by at least one method			KNMDKKFI_02076	1992847	1993347	1	hypothetical protein
1991316	2009516	18200	Predicted by at least one method		ribZ_3	KNMDKKFI_02077	1994195	1995571	1	Riboflavin transporter RibZ
1991316	2009516	18200	Predicted by at least one method			KNMDKKFI_02078	1995669	1995887	1	hypothetical protein
1991316	2009516	18200	Predicted by at least one method			KNMDKKFI_02079	1996051	1996587	1	hypothetical protein
1991316	2009516	18200	Predicted by at least one method			KNMDKKFI_02080	1996890	1997762	-1	adjacent_YSIRK: YSIRK-targeted surface antigen transcriptional regulator
1991316	2009516	18200	Predicted by at least one method			KNMDKKFI_02081	1998318	1998773	-1	hypothetical protein
1991316	2009516	18200	Predicted by at least one method			KNMDKKFI_02082	1998842	1999684	-1	hypothetical protein
1991316	2009516	18200	Predicted by at least one method			KNMDKKFI_02083	2000843	2001079	1	hypothetical protein
1991316	2009516	18200	Predicted by at least one method			KNMDKKFI_02084	2001270	2001413	1	hypothetical protein
1991316	2009516	18200	Predicted by at least one method			KNMDKKFI_02085	2001543	2002196	1	hypothetical protein
1991316	2009516	18200	Predicted by at least one method			KNMDKKFI_02086	2002289	2002840	1	hypothetical protein
1991316	2009516	18200	Predicted by at least one method			KNMDKKFI_02087	2003269	2004264	1	hypothetical protein
1991316	2009516	18200	Predicted by at least one method			KNMDKKFI_02088	2004403	2004582	1	hypothetical protein
1991316	2009516	18200	Predicted by at least one method			KNMDKKFI_02089	2004727	2005176	-1	CueR: Cu(I)-responsive transcriptional regulator
1991316	2009516	18200	Predicted by at least one method		yvgN_2	KNMDKKFI_02090	2005347	2006198	1	Glyoxal reductase
1991316	2009516	18200	Predicted by at least one method		gdhIV_1	KNMDKKFI_02091	2006640	2007425	-1	Glucose 1-dehydrogenase 4
1991316	2009516	18200	Predicted by at least one method		glcU_2	KNMDKKFI_02092	2007496	2008347	-1	putative glucose uptake protein GlcU
1991316	2009516	18200	Predicted by at least one method		azoR2_2	KNMDKKFI_02093	2008881	2009516	-1	FMN-dependent NADH-azoreductase 2
641439	675649	34210	IslandPath-DIMOB			KNMDKKFI_00664	641439	641600	-1	hypothetical protein
641439	675649	34210	IslandPath-DIMOB			KNMDKKFI_00665	641671	642954	-1	hypothetical protein
641439	675649	34210	IslandPath-DIMOB			KNMDKKFI_00666	642972	643787	-1	hypothetical protein
641439	675649	34210	IslandPath-DIMOB		immA	KNMDKKFI_00667	643810	644298	-1	Metallopeptidase ImmA
641439	675649	34210	IslandPath-DIMOB		immR	KNMDKKFI_00668	644295	644675	-1	HTH-type transcriptional regulator ImmR
641439	675649	34210	IslandPath-DIMOB		xis	KNMDKKFI_00669	644953	645141	1	ICEBs1 excisionase
641439	675649	34210	IslandPath-DIMOB			KNMDKKFI_00670	645138	645398	1	hypothetical protein
641439	675649	34210	IslandPath-DIMOB			KNMDKKFI_00671	645449	645709	1	hypothetical protein
641439	675649	34210	IslandPath-DIMOB			KNMDKKFI_00672	646070	646438	1	hypothetical protein
641439	675649	34210	IslandPath-DIMOB			KNMDKKFI_00673	646736	648157	1	hypothetical protein
641439	675649	34210	IslandPath-DIMOB			KNMDKKFI_00674	648195	649205	1	hypothetical protein
641439	675649	34210	IslandPath-DIMOB			KNMDKKFI_00675	649472	649771	1	hypothetical protein
641439	675649	34210	IslandPath-DIMOB			KNMDKKFI_00676	649774	650046	1	hypothetical protein
641439	675649	34210	IslandPath-DIMOB			KNMDKKFI_00677	650068	650322	1	hypothetical protein
641439	675649	34210	IslandPath-DIMOB			KNMDKKFI_00678	650346	650618	1	hypothetical protein
641439	675649	34210	IslandPath-DIMOB			KNMDKKFI_00679	650682	650996	1	hypothetical protein
641439	675649	34210	IslandPath-DIMOB			KNMDKKFI_00680	651013	651309	1	hypothetical protein
641439	675649	34210	IslandPath-DIMOB			KNMDKKFI_00681	651306	651455	1	hypothetical protein
641439	675649	34210	IslandPath-DIMOB			KNMDKKFI_00682	651468	652532	1	hypothetical protein
641439	675649	34210	IslandPath-DIMOB			KNMDKKFI_00683	652548	652796	1	hypothetical protein
641439	675649	34210	IslandPath-DIMOB			KNMDKKFI_00684	652808	653332	1	hypothetical protein
641439	675649	34210	IslandPath-DIMOB			KNMDKKFI_00685	653322	655715	1	hypothetical protein
641439	675649	34210	IslandPath-DIMOB			KNMDKKFI_00686	655729	656055	1	hypothetical protein
641439	675649	34210	IslandPath-DIMOB			KNMDKKFI_00687	656066	658435	1	hypothetical protein
641439	675649	34210	IslandPath-DIMOB			KNMDKKFI_00688	658432	659442	1	hypothetical protein
641439	675649	34210	IslandPath-DIMOB			KNMDKKFI_00689	659454	659960	1	hypothetical protein
641439	675649	34210	IslandPath-DIMOB			KNMDKKFI_00690	660023	660409	1	hypothetical protein
641439	675649	34210	IslandPath-DIMOB			KNMDKKFI_00691	660415	660669	1	hypothetical protein
641439	675649	34210	IslandPath-DIMOB			KNMDKKFI_00692	660824	661624	1	hypothetical protein
641439	675649	34210	IslandPath-DIMOB		rapI_2	KNMDKKFI_00693	661844	663037	1	Response regulator aspartate phosphatase I
641439	675649	34210	IslandPath-DIMOB			KNMDKKFI_00694	663154	664665	-1	hypothetical protein
641439	675649	34210	IslandPath-DIMOB			KNMDKKFI_00695	664757	664927	-1	hypothetical protein
641439	675649	34210	IslandPath-DIMOB			KNMDKKFI_00696	665780	666286	-1	hypothetical protein
641439	675649	34210	IslandPath-DIMOB		bcrA_3	KNMDKKFI_00697	666279	666950	-1	Bacitracin transport ATP-binding protein BcrA
641439	675649	34210	IslandPath-DIMOB			KNMDKKFI_00698	666965	667777	-1	hypothetical protein
641439	675649	34210	IslandPath-DIMOB			KNMDKKFI_00699	667764	668570	-1	hypothetical protein
641439	675649	34210	IslandPath-DIMOB			KNMDKKFI_00700	668673	669110	-1	hypothetical protein
641439	675649	34210	IslandPath-DIMOB			KNMDKKFI_00701	669121	669696	-1	hypothetical protein
641439	675649	34210	IslandPath-DIMOB			KNMDKKFI_00702	669841	670674	1	hypothetical protein
641439	675649	34210	IslandPath-DIMOB			KNMDKKFI_00703	671265	671888	-1	hypothetical protein
641439	675649	34210	IslandPath-DIMOB			KNMDKKFI_00704	672003	672884	-1	2A78: carboxylate/amino acid/amine transporter
641439	675649	34210	IslandPath-DIMOB		norG_1	KNMDKKFI_00705	673020	674468	1	HTH-type transcriptional regulator NorG
641439	675649	34210	IslandPath-DIMOB		yjcF_1	KNMDKKFI_00706	674642	675076	-1	putative N-acetyltransferase YjcF
641439	675649	34210	IslandPath-DIMOB			KNMDKKFI_00707	675197	675649	1	hypothetical protein
1232583	1239928	7345	IslandPath-DIMOB			KNMDKKFI_01271	1232583	1232894	-1	hypothetical protein
1232583	1239928	7345	IslandPath-DIMOB			KNMDKKFI_01272	1232911	1234329	-1	hypothetical protein
1232583	1239928	7345	IslandPath-DIMOB			KNMDKKFI_01273	1234440	1234727	1	hypothetical protein
1232583	1239928	7345	IslandPath-DIMOB			KNMDKKFI_01274	1234921	1235136	-1	hypothetical protein
1232583	1239928	7345	IslandPath-DIMOB			KNMDKKFI_01275	1235437	1235694	1	hypothetical protein
1232583	1239928	7345	IslandPath-DIMOB			KNMDKKFI_01276	1236196	1236453	1	hypothetical protein
1232583	1239928	7345	IslandPath-DIMOB			KNMDKKFI_01277	1236590	1236874	1	hypothetical protein
1232583	1239928	7345	IslandPath-DIMOB		padC	KNMDKKFI_01278	1237306	1237794	1	Phenolic acid decarboxylase PadC
1232583	1239928	7345	IslandPath-DIMOB		paiA	KNMDKKFI_01279	1237857	1238375	-1	Spermidine/spermine N(1)-acetyltransferase
1232583	1239928	7345	IslandPath-DIMOB			KNMDKKFI_01280	1238495	1239130	1	hypothetical protein
1232583	1239928	7345	IslandPath-DIMOB			KNMDKKFI_01281	1239168	1239698	1	IS1595 family transposase ISCac2
1232583	1239928	7345	IslandPath-DIMOB			KNMDKKFI_01282	1239728	1239928	-1	hypothetical protein
1855449	1871410	15961	IslandPath-DIMOB		rph	KNMDKKFI_01936	1855449	1856186	1	Ribonuclease PH
1855449	1871410	15961	IslandPath-DIMOB			KNMDKKFI_01937	1856208	1856795	1	dITP/XTP pyrophosphatase
1855449	1871410	15961	IslandPath-DIMOB			KNMDKKFI_01938	1856812	1857321	1	Putative metallophosphoesterase MG207
1855449	1871410	15961	IslandPath-DIMOB			KNMDKKFI_01941	1858133	1861348	1	dnd_restrict_1: DNA phosphorothioation system restriction enzyme
1855449	1871410	15961	IslandPath-DIMOB		hsdM	KNMDKKFI_01942	1861481	1862911	1	Type I restriction enzyme EcoKI M protein
1855449	1871410	15961	IslandPath-DIMOB		hsdS	KNMDKKFI_01943	1862908	1864377	1	Type-1 restriction enzyme EcoKI specificity protein
1855449	1871410	15961	IslandPath-DIMOB			KNMDKKFI_01944	1865153	1865431	1	hypothetical protein
1855449	1871410	15961	IslandPath-DIMOB			KNMDKKFI_01945	1865740	1867356	1	TIGR04141: sporadically distributed protein
1855449	1871410	15961	IslandPath-DIMOB			KNMDKKFI_01946	1867599	1867787	-1	hypothetical protein
1855449	1871410	15961	IslandPath-DIMOB			KNMDKKFI_01947	1868314	1868499	1	hypothetical protein
1855449	1871410	15961	IslandPath-DIMOB			KNMDKKFI_01948	1868537	1868887	-1	hypothetical protein
1855449	1871410	15961	IslandPath-DIMOB		ilvB	KNMDKKFI_01949	1869686	1871410	1	Acetolactate synthase large subunit
1855449	1871410	15961	IslandPath-DIMOB		ilvH	KNMDKKFI_01950	1871407	1871925	1	Acetolactate synthase small subunit
1991316	2009516	18200	IslandPath-DIMOB		ybiV_2	KNMDKKFI_02073	1991316	1991840	1	Sugar phosphatase YbiV
1991316	2009516	18200	IslandPath-DIMOB			KNMDKKFI_02074	1991915	1992139	1	Cof-subfamily: Cof-like hydrolase
1991316	2009516	18200	IslandPath-DIMOB			KNMDKKFI_02075	1992387	1992650	1	hypothetical protein
1991316	2009516	18200	IslandPath-DIMOB			KNMDKKFI_02076	1992847	1993347	1	hypothetical protein
1991316	2009516	18200	IslandPath-DIMOB		ribZ_3	KNMDKKFI_02077	1994195	1995571	1	Riboflavin transporter RibZ
1991316	2009516	18200	IslandPath-DIMOB			KNMDKKFI_02078	1995669	1995887	1	hypothetical protein
1991316	2009516	18200	IslandPath-DIMOB			KNMDKKFI_02079	1996051	1996587	1	hypothetical protein
1991316	2009516	18200	IslandPath-DIMOB			KNMDKKFI_02080	1996890	1997762	-1	adjacent_YSIRK: YSIRK-targeted surface antigen transcriptional regulator
1991316	2009516	18200	IslandPath-DIMOB			KNMDKKFI_02081	1998318	1998773	-1	hypothetical protein
1991316	2009516	18200	IslandPath-DIMOB			KNMDKKFI_02082	1998842	1999684	-1	hypothetical protein
1991316	2009516	18200	IslandPath-DIMOB			KNMDKKFI_02083	2000843	2001079	1	hypothetical protein
1991316	2009516	18200	IslandPath-DIMOB			KNMDKKFI_02084	2001270	2001413	1	hypothetical protein
1991316	2009516	18200	IslandPath-DIMOB			KNMDKKFI_02085	2001543	2002196	1	hypothetical protein
1991316	2009516	18200	IslandPath-DIMOB			KNMDKKFI_02086	2002289	2002840	1	hypothetical protein
1991316	2009516	18200	IslandPath-DIMOB			KNMDKKFI_02087	2003269	2004264	1	hypothetical protein
1991316	2009516	18200	IslandPath-DIMOB			KNMDKKFI_02088	2004403	2004582	1	hypothetical protein
1991316	2009516	18200	IslandPath-DIMOB			KNMDKKFI_02089	2004727	2005176	-1	CueR: Cu(I)-responsive transcriptional regulator
1991316	2009516	18200	IslandPath-DIMOB		yvgN_2	KNMDKKFI_02090	2005347	2006198	1	Glyoxal reductase
1991316	2009516	18200	IslandPath-DIMOB		gdhIV_1	KNMDKKFI_02091	2006640	2007425	-1	Glucose 1-dehydrogenase 4
1991316	2009516	18200	IslandPath-DIMOB		glcU_2	KNMDKKFI_02092	2007496	2008347	-1	putative glucose uptake protein GlcU
1991316	2009516	18200	IslandPath-DIMOB		azoR2_2	KNMDKKFI_02093	2008881	2009516	-1	FMN-dependent NADH-azoreductase 2
724774	729914	5140	SIGI-HMM			KNMDKKFI_00762	724774	724944	1	CxxH_BA5709: CxxH/CxxC protein
724774	729914	5140	SIGI-HMM		rlmH	KNMDKKFI_00763	725025	725504	1	Ribosomal RNA large subunit methyltransferase H
724774	729914	5140	SIGI-HMM			KNMDKKFI_00764	725587	726786	1	hypothetical protein
724774	729914	5140	SIGI-HMM			KNMDKKFI_00765	726786	727442	1	hypothetical protein
724774	729914	5140	SIGI-HMM			KNMDKKFI_00766	727614	729914	1	hypothetical protein
